# Supplementary material for: Constraint-Based Modeling and Kinetic Analysis of the Smad Dependent TGF-β Signaling Pathway
Source: PLoS One. 2007 Sep 26;2(9):e936. doi: 10.1371/journal.pone.0000936 (PMC1978528; doi:10.1371/journal.pone.0000936)
Supplement: Table S1 — (0.19 MB XLS) [file pone.0000936.s001.xls]

## Sheet: Table S1
Table S1: 1000 parameter sets for the 7 estimated constants obtained by constaints-based modeling method
Parameter Sets
Min Value	0.007482	0.02167	0.03737	1305	0.001011	2.283e-05	0.09519
Max Value	0.02712	0.1101	0.04243	86850	0.9774	9.694e-05	0.1298
log10(max-min)	0.559272	0.705928	0.0551499	1.82316	2.98532	0.627997	0.134683
1	0.0103	0.02869	0.03742	2197	0.02609	6.85e-05	0.1174
2	0.01973	0.04823	0.03804	10630	0.03474	3.576e-05	0.1131
3	0.009027	0.0237	0.03822	4110	0.0685	7.221e-05	0.1058
4	0.01031	0.02742	0.03841	2817	0.01653	6.858e-05	0.1136
5	0.01999	0.04922	0.03842	3863	0.03155	3.524e-05	0.1114
6	0.01034	0.02966	0.03835	3266	0.04768	6.441e-05	0.1133
7	0.01886	0.04795	0.03792	9205	0.04579	4.056e-05	0.1191
8	0.009845	0.02957	0.03803	1718	0.09908	8.589e-05	0.1097
9	0.01938	0.04599	0.03765	33200	0.04787	4.059e-05	0.1167
10	0.009588	0.02752	0.03755	3129	0.07972	7.712e-05	0.1217
11	0.01005	0.02753	0.0381	6460	0.01538	6.649e-05	0.1155
12	0.01548	0.04167	0.03821	3086	0.02909	4.409e-05	0.1117
13	0.01363	0.03829	0.03855	10360	0.009703	5.19e-05	0.1154
14	0.008985	0.02547	0.03802	3010	0.08368	7.626e-05	0.1025
15	0.01925	0.05177	0.03758	1910	0.05	3.956e-05	0.1193
16	0.009334	0.0293	0.03785	2100	0.04433	7.78e-05	0.1192
17	0.01993	0.0564	0.04005	1901	0.02384	3.266e-05	0.1074
18	0.01975	0.05241	0.03848	7609	0.05056	3.471e-05	0.1142
19	0.02178	0.04957	0.03776	22230	0.03242	3.677e-05	0.111
20	0.0173	0.04501	0.03906	2817	0.03164	4.401e-05	0.1157
21	0.009917	0.02572	0.03793	3827	0.007035	7.43e-05	0.1168
22	0.01899	0.04662	0.03759	1322	0.02323	3.629e-05	0.1073
23	0.01405	0.04057	0.03749	2612	0.006471	4.37e-05	0.1056
24	0.01903	0.05442	0.03815	1982	0.04318	3.433e-05	0.1089
25	0.01025	0.03002	0.03958	2736	0.05647	6.498e-05	0.1125
26	0.009884	0.0284	0.04066	6906	0.06892	6.463e-05	0.1124
27	0.009464	0.03013	0.03769	1792	0.0696	7.451e-05	0.1174
28	0.01039	0.02769	0.03785	2706	0.01947	6.66e-05	0.1111
29	0.01552	0.04303	0.0374	3003	0.03182	5.016e-05	0.1082
30	0.009531	0.02803	0.03837	3660	0.01544	7.208e-05	0.1167
31	0.01683	0.04379	0.03776	4411	0.01248	3.911e-05	0.111
32	0.01866	0.0508	0.03831	2902	0.008212	3.595e-05	0.1139
33	0.009804	0.02774	0.03808	4086	0.008378	6.791e-05	0.1151
34	0.009167	0.02697	0.03834	6306	0.06103	7.634e-05	0.1178
35	0.01947	0.05209	0.0375	1797	0.001583	3.091e-05	0.105
36	0.01976	0.05197	0.03886	4349	0.03974	3.467e-05	0.1125
37	0.01028	0.0309	0.038	4610	0.1305	6.676e-05	0.1096
38	0.01426	0.03938	0.03752	1789	0.03254	4.008e-05	0.101
39	0.0108	0.02857	0.03745	5176	0.003264	5.322e-05	0.1036
40	0.01671	0.04569	0.03759	2194	0.04666	3.98e-05	0.1125
41	0.01529	0.04509	0.03756	2521	0.00121	3.763e-05	0.1077
42	0.01319	0.0338	0.03771	3581	0.4154	4.415e-05	0.09637
43	0.02401	0.06678	0.03747	4283	0.001645	2.283e-05	0.1032
44	0.01606	0.03952	0.03742	3753	0.02079	4.247e-05	0.108
45	0.008558	0.02471	0.03758	6764	0.07261	8.455e-05	0.121
46	0.01991	0.04785	0.03774	3808	0.02156	3.666e-05	0.1121
47	0.01803	0.04925	0.03834	7898	0.02987	3.667e-05	0.1099
48	0.0103	0.02562	0.03832	12100	0.03951	6.591e-05	0.1093
49	0.009141	0.02655	0.03766	3643	0.083	7.795e-05	0.115
50	0.01905	0.05024	0.04039	4300	0.008483	3.826e-05	0.116
51	0.01554	0.03968	0.03806	6504	0.02077	4.023e-05	0.1037
52	0.01077	0.02665	0.03768	2517	0.001919	7.706e-05	0.1217
53	0.009149	0.02259	0.03752	8421	0.3918	8.5e-05	0.1194
54	0.01878	0.04912	0.03821	1489	0.02726	3.945e-05	0.1099
55	0.009167	0.02739	0.03752	2867	0.2486	7.935e-05	0.1218
56	0.01792	0.04635	0.03754	3373	0.05864	3.86e-05	0.1129
57	0.008974	0.02264	0.0382	4809	0.4658	8.376e-05	0.1154
58	0.01731	0.04205	0.03873	12730	0.009731	4.046e-05	0.1089
59	0.01003	0.02956	0.03808	3951	0.05302	6.425e-05	0.1137
60	0.01633	0.04975	0.03741	53740	0.03042	3.589e-05	0.1103
61	0.01009	0.02701	0.03785	3996	0.01184	6.397e-05	0.1065
62	0.01469	0.04093	0.03765	1815	0.009499	4.196e-05	0.1082
63	0.01529	0.04691	0.0381	2348	0.02523	4.08e-05	0.1079
64	0.01564	0.04219	0.03817	1678	0.03921	4.864e-05	0.1169
65	0.01031	0.02717	0.03799	4524	0.02685	6.831e-05	0.1161
66	0.01069	0.02903	0.03786	2004	0.003331	7.128e-05	0.1105
67	0.009103	0.02466	0.03869	4976	0.664	7.985e-05	0.1156
68	0.009014	0.02347	0.03795	6591	0.9766	8.25e-05	0.1193
69	0.01779	0.05585	0.03943	3145	0.01118	3.757e-05	0.114
70	0.01024	0.0301	0.03827	3972	0.08591	6.8e-05	0.1129
71	0.01024	0.02785	0.03868	2503	0.6921	6.625e-05	0.1058
72	0.0175	0.04507	0.03798	53420	0.02414	3.943e-05	0.1143
73	0.01032	0.0276	0.03793	86850	0.0117	6.165e-05	0.1065
74	0.01799	0.05056	0.03753	4771	0.04556	4.016e-05	0.1141
75	0.01678	0.05248	0.03817	3199	0.03716	3.725e-05	0.1099
76	0.01878	0.05864	0.03804	2676	0.04051	3.394e-05	0.1084
77	0.01732	0.0465	0.04019	11070	0.0381	3.85e-05	0.1141
78	0.009217	0.02329	0.0375	5938	0.4996	8.489e-05	0.1202
79	0.02319	0.0615	0.03774	6197	0.07288	2.958e-05	0.1133
80	0.01839	0.04587	0.03797	2914	0.1161	3.924e-05	0.1141
81	0.01669	0.04281	0.03801	5369	0.009766	4.012e-05	0.1101
82	0.01957	0.04777	0.0386	1719	0.0376	3.732e-05	0.1122
83	0.01919	0.04715	0.0374	5596	0.02666	3.574e-05	0.1071
84	0.01008	0.02614	0.03782	4464	0.01136	6.127e-05	0.1023
85	0.009968	0.02817	0.03837	3107	0.6821	6.634e-05	0.1074
86	0.008963	0.02495	0.03761	2520	0.06201	8.509e-05	0.1207
87	0.02265	0.06081	0.03771	2396	0.0723	2.955e-05	0.1118
88	0.01592	0.04728	0.0381	1829	0.034	4.064e-05	0.1137
89	0.01616	0.04891	0.03824	2780	0.03487	4.779e-05	0.1084
90	0.01634	0.04155	0.03763	1305	0.04149	4.994e-05	0.1172
91	0.009814	0.02737	0.03772	5427	0.01675	6.742e-05	0.1134
92	0.02015	0.05682	0.03752	3599	0.03408	3.005e-05	0.1052
93	0.01038	0.02897	0.03767	3709	0.1056	6.592e-05	0.112
94	0.009221	0.02456	0.03785	7697	0.4842	8.379e-05	0.1157
95	0.009392	0.0238	0.03967	4864	0.03341	7.22e-05	0.1095
96	0.01647	0.03941	0.03749	2232	0.006222	4.646e-05	0.1086
97	0.01381	0.04045	0.03819	3421	0.01169	4.418e-05	0.1083
98	0.01535	0.04241	0.03799	2445	0.07611	4.779e-05	0.1138
99	0.01004	0.02783	0.03845	3017	0.003185	6.834e-05	0.1169
100	0.01091	0.02704	0.03794	9067	0.01692	6.659e-05	0.1021
101	0.01805	0.04993	0.03739	1442	0.04589	3.992e-05	0.116
102	0.01935	0.05084	0.03933	3962	0.007966	3.692e-05	0.117
103	0.01705	0.04955	0.03798	2955	0.03717	3.727e-05	0.1117
104	0.01091	0.02784	0.03756	5587	0.1741	7.103e-05	0.1126
105	0.0102	0.02723	0.03764	3901	0.01243	6.302e-05	0.1068
106	0.009606	0.03639	0.03929	2948	0.1318	7.593e-05	0.1129
107	0.009882	0.02918	0.03892	2265	0.5408	6.475e-05	0.1044
108	0.02283	0.06026	0.03774	1819	0.07157	3.023e-05	0.1105
109	0.01818	0.04798	0.03772	4567	0.03984	4.026e-05	0.1186
110	0.01839	0.04942	0.03803	2315	0.02177	3.694e-05	0.1118
111	0.009169	0.02905	0.03766	2217	0.004858	7.522e-05	0.1182
112	0.01831	0.04933	0.03861	8464	0.02417	3.594e-05	0.1105
113	0.01835	0.04582	0.03802	3607	0.04547	4.038e-05	0.1121
114	0.01558	0.04109	0.03826	5373	0.01724	4.214e-05	0.1082
115	0.01905	0.07729	0.03813	3179	0.05344	3.936e-05	0.1208
116	0.01866	0.1101	0.03842	2827	0.007987	3.463e-05	0.1184
117	0.01735	0.04836	0.03824	2270	0.04214	3.664e-05	0.11
118	0.009873	0.02724	0.03742	2619	0.002802	7.68e-05	0.121
119	0.01043	0.02785	0.03755	35360	0.9774	7.154e-05	0.1215
120	0.009428	0.02845	0.03773	5777	0.001832	6.932e-05	0.09925
121	0.01012	0.0281	0.03831	2098	0.08845	7.481e-05	0.1117
122	0.009811	0.02465	0.04181	3776	0.04084	7e-05	0.1081
123	0.01668	0.04526	0.03846	8683	0.04632	4.259e-05	0.1147
124	0.01782	0.04768	0.03804	6479	0.04092	3.904e-05	0.1169
125	0.01011	0.02815	0.03774	2972	0.01316	6.261e-05	0.1002
126	0.009055	0.03215	0.03774	3642	0.3202	8.097e-05	0.1134
127	0.0102	0.0292	0.03993	5505	0.1645	6.628e-05	0.1142
128	0.01824	0.05092	0.03803	2985	0.04456	4.03e-05	0.1138
129	0.01981	0.05295	0.03738	8130	0.1497	3.981e-05	0.1266
130	0.01171	0.02673	0.03792	12900	0.7574	7.224e-05	0.1186
131	0.00998	0.02793	0.0379	7447	0.01212	5.368e-05	0.09519
132	0.02366	0.06049	0.03741	1869	0.002405	2.378e-05	0.1006
133	0.008683	0.02457	0.03837	4189	0.02953	6.846e-05	0.1052
134	0.01601	0.03738	0.03802	5557	0.002499	3.916e-05	0.104
135	0.02458	0.06856	0.03738	1472	0.0237	2.462e-05	0.1047
136	0.01215	0.03239	0.03738	2476	0.01701	5.547e-05	0.1109
137	0.009118	0.02486	0.03768	2712	0.2986	8.112e-05	0.1184
138	0.01157	0.02713	0.0382	8919	0.02747	6.917e-05	0.1139
139	0.01818	0.04947	0.03794	2225	0.04521	3.95e-05	0.1152
140	0.01942	0.05025	0.0381	3555	0.04944	4.005e-05	0.1186
141	0.01611	0.0412	0.03825	2610	0.01234	3.956e-05	0.103
142	0.00912	0.02747	0.03824	2116	0.2143	7.994e-05	0.1207
143	0.01675	0.04935	0.04214	20210	0.04739	4.026e-05	0.1154
144	0.01608	0.04219	0.03926	5863	0.0112	4.212e-05	0.1094
145	0.01324	0.03868	0.03773	1610	0.01327	5.304e-05	0.1151
146	0.0226	0.0614	0.03791	2826	0.07138	2.984e-05	0.1082
147	0.009986	0.02764	0.03959	3737	0.001011	7.001e-05	0.1148
148	0.01628	0.04455	0.03833	3006	0.02241	4.214e-05	0.1091
149	0.01391	0.04074	0.03905	5161	0.01269	5.348e-05	0.112
150	0.01947	0.04567	0.03815	1994	0.1478	4.135e-05	0.1087
151	0.01738	0.04366	0.03835	3925	0.009526	4.003e-05	0.1018
152	0.01018	0.02747	0.03813	6956	0.01417	6.471e-05	0.1063
153	0.0179	0.04926	0.03749	2350	0.04637	3.999e-05	0.1159
154	0.01539	0.04201	0.03778	2107	0.02321	4.756e-05	0.116
155	0.009146	0.02529	0.03781	2653	0.04666	8.454e-05	0.12
156	0.01866	0.04848	0.03752	5912	0.02878	3.633e-05	0.1138
157	0.0189	0.04938	0.03906	80310	0.04208	4.053e-05	0.1197
158	0.01522	0.04056	0.03744	3210	0.02472	4.226e-05	0.1087
159	0.0106	0.02766	0.03747	4440	0.04301	6.127e-05	0.1083
160	0.01244	0.03701	0.03788	1924	0.01359	5.448e-05	0.1134
161	0.01126	0.02823	0.03747	8647	0.2893	7.192e-05	0.1203
162	0.01942	0.04794	0.03762	10280	0.02876	3.578e-05	0.1104
163	0.01598	0.0413	0.03779	3634	0.04955	4.392e-05	0.1127
164	0.009782	0.02663	0.03776	3060	0.1018	9.375e-05	0.1214
165	0.01881	0.04965	0.04054	20970	0.04095	3.962e-05	0.1169
166	0.01065	0.02715	0.03832	5669	0.01657	6.587e-05	0.1079
167	0.01802	0.05108	0.03791	3587	0.04192	4.001e-05	0.1166
168	0.01623	0.04278	0.03791	3929	0.02439	4.164e-05	0.1087
169	0.009138	0.02449	0.03786	3635	0.07049	8.374e-05	0.1196
170	0.009552	0.02813	0.03796	2545	0.009728	8.749e-05	0.1161
171	0.01694	0.04332	0.03762	23200	0.009802	4.014e-05	0.1125
172	0.01512	0.04098	0.0378	1993	0.009164	4.207e-05	0.1085
173	0.008962	0.02484	0.03767	2459	0.2239	8.649e-05	0.1191
174	0.01595	0.04085	0.03807	6225	0.06934	4.192e-05	0.1098
175	0.009117	0.02455	0.03782	7068	0.7052	8.105e-05	0.1173
176	0.01899	0.04944	0.03777	4749	0.04909	3.935e-05	0.1194
177	0.009084	0.02767	0.03901	4139	0.02329	9.56e-05	0.1147
178	0.009243	0.02728	0.0375	2910	0.1962	7.941e-05	0.1223
179	0.01815	0.05025	0.03741	2313	0.04814	3.995e-05	0.1162
180	0.009435	0.02735	0.03748	2788	0.1215	7.597e-05	0.1188
181	0.01094	0.02805	0.03811	4416	0.03749	6.148e-05	0.1104
182	0.01836	0.04582	0.03796	2930	0.1203	3.949e-05	0.1133
183	0.01669	0.04272	0.03798	6343	0.009424	3.994e-05	0.1115
184	0.01914	0.0484	0.03773	79030	0.02798	3.548e-05	0.1052
185	0.01942	0.04541	0.03796	2276	0.04049	4.713e-05	0.1238
186	0.01085	0.0268	0.03868	2132	0.3423	7.643e-05	0.1214
187	0.02122	0.05187	0.03738	36300	0.03919	3.681e-05	0.1137
188	0.01134	0.03361	0.03764	7310	0.7737	7.231e-05	0.1201
189	0.01062	0.02987	0.03949	2866	0.04806	6.279e-05	0.1132
190	0.01066	0.02488	0.0382	3148	0.0628	8.403e-05	0.1195
191	0.01222	0.03766	0.0387	7118	0.1599	5.589e-05	0.116
192	0.01689	0.04228	0.03806	6124	0.01083	4.038e-05	0.1073
193	0.008183	0.02638	0.03779	2568	0.1898	8.528e-05	0.1178
194	0.01779	0.05584	0.03818	1786	0.04379	3.873e-05	0.1126
195	0.0155	0.04169	0.03781	1862	0.03527	4.716e-05	0.1187
196	0.01945	0.05006	0.03745	2178	0.04268	3.985e-05	0.1166
197	0.01864	0.04694	0.03943	4548	0.01219	4.165e-05	0.1113
198	0.01574	0.04047	0.03769	6947	0.07183	4.195e-05	0.1081
199	0.01272	0.03792	0.03778	2372	0.03906	5.235e-05	0.1138
200	0.01641	0.04711	0.03799	4539	0.05832	4.194e-05	0.1122
201	0.01483	0.04091	0.03818	2562	0.01103	4.159e-05	0.107
202	0.01031	0.03163	0.03746	3422	0.02543	6.815e-05	0.1162
203	0.01845	0.0546	0.03738	1772	0.05452	3.876e-05	0.1165
204	0.009343	0.02489	0.03758	2557	0.06473	8.413e-05	0.1218
205	0.01881	0.04786	0.03741	1851	0.04331	4.021e-05	0.1173
206	0.01658	0.0458	0.03807	2442	0.01153	3.935e-05	0.1108
207	0.02227	0.06013	0.03805	3124	0.08436	3.081e-05	0.1139
208	0.02511	0.06359	0.0388	1820	0.02441	2.626e-05	0.1077
209	0.01067	0.02779	0.038	5677	0.01291	6.543e-05	0.1141
210	0.01029	0.02784	0.03842	6074	0.005721	6.465e-05	0.1125
211	0.01915	0.04803	0.03808	2485	0.02133	3.721e-05	0.1112
212	0.01065	0.02787	0.03802	6589	0.03472	5.995e-05	0.1086
213	0.01244	0.03816	0.03803	1914	0.01231	5.297e-05	0.1153
214	0.01174	0.02698	0.03745	7636	0.182	7.248e-05	0.1195
215	0.01671	0.04535	0.03754	2299	0.04338	3.966e-05	0.1122
216	0.01032	0.02555	0.03769	2379	0.4342	8.792e-05	0.1165
217	0.009567	0.02478	0.03743	2482	0.06906	8.25e-05	0.1207
218	0.01529	0.04072	0.03816	3351	0.1348	4.512e-05	0.1129
219	0.009512	0.02687	0.03759	2951	0.07138	7.742e-05	0.119
220	0.008933	0.02343	0.03808	6592	0.3881	8.162e-05	0.1184
221	0.008842	0.0274	0.03743	5727	0.2725	8.028e-05	0.1219
222	0.009707	0.02529	0.03788	2477	0.06835	8.604e-05	0.122
223	0.01322	0.03655	0.03827	5126	0.005583	5.162e-05	0.1104
224	0.01219	0.03403	0.03769	6962	0.02285	5.604e-05	0.1122
225	0.00859	0.02396	0.03782	2601	0.03798	8.868e-05	0.1232
226	0.01163	0.03229	0.0374	2233	0.004352	5.757e-05	0.1125
227	0.01734	0.04458	0.03772	5206	0.01582	3.987e-05	0.115
228	0.009763	0.0254	0.03819	4731	0.0052	6.881e-05	0.1116
229	0.01369	0.03835	0.03783	2364	0.03273	4.795e-05	0.1101
230	0.01333	0.03835	0.03761	1613	0.003905	5.363e-05	0.117
231	0.01712	0.04395	0.03743	2422	0.08529	3.883e-05	0.1096
232	0.007605	0.02167	0.03767	7171	0.04765	9.66e-05	0.1223
233	0.01654	0.04786	0.03776	2099	0.1317	4.519e-05	0.112
234	0.01517	0.04226	0.0378	3257	0.003627	4.218e-05	0.1092
235	0.01155	0.02801	0.03814	4457	0.04022	6.177e-05	0.1104
236	0.0186	0.04907	0.03813	2017	0.0231	3.635e-05	0.1088
237	0.01826	0.04751	0.03762	4129	0.04994	4.169e-05	0.1149
238	0.009187	0.02457	0.03771	5257	0.06528	8.369e-05	0.1193
239	0.01591	0.04826	0.03774	4219	0.0296	4.036e-05	0.1119
240	0.01255	0.0387	0.04243	1714	0.02089	5.355e-05	0.1142
241	0.02337	0.05999	0.03742	2285	0.08458	2.949e-05	0.1097
242	0.01541	0.04424	0.03846	2578	0.03201	4.507e-05	0.1187
243	0.0154	0.04025	0.03788	1847	0.01665	4.727e-05	0.117
244	0.01687	0.04182	0.03778	3063	0.03232	4.163e-05	0.1076
245	0.0135	0.04154	0.03742	52220	0.01379	5.031e-05	0.1192
246	0.009143	0.02605	0.03817	2712	0.5286	8.461e-05	0.1222
247	0.01028	0.03139	0.03775	3369	0.05018	6.836e-05	0.1179
248	0.01434	0.05035	0.03762	4134	0.01409	5.678e-05	0.1147
249	0.01058	0.03126	0.03928	2724	0.3016	8.836e-05	0.113
250	0.01527	0.04304	0.03774	6194	0.02445	4.722e-05	0.1163
251	0.01799	0.04975	0.03808	2057	0.04456	4.032e-05	0.1148
252	0.01624	0.04117	0.03769	6586	0.06193	4.111e-05	0.1098
253	0.009153	0.02524	0.03781	2207	0.03234	8.428e-05	0.1213
254	0.02294	0.06286	0.03747	2848	0.02433	2.809e-05	0.1066
255	0.009024	0.02667	0.03745	4027	0.08084	8.014e-05	0.1208
256	0.01209	0.03778	0.03784	1926	0.01292	5.473e-05	0.1124
257	0.01523	0.04028	0.03746	4067	0.03009	4.196e-05	0.1096
258	0.01103	0.02865	0.03823	5124	0.01677	6.166e-05	0.1103
259	0.01039	0.02765	0.03807	2418	0.02712	6.511e-05	0.1096
260	0.009214	0.02813	0.03754	2264	0.2452	8.794e-05	0.1298
261	0.009121	0.02759	0.03833	3202	0.1835	7.913e-05	0.1199
262	0.01861	0.04948	0.03886	1819	0.01545	3.839e-05	0.1096
263	0.0167	0.04341	0.03814	7997	0.009856	4.005e-05	0.1111
264	0.009188	0.0261	0.03794	2361	0.2358	8.73e-05	0.1153
265	0.01177	0.02862	0.04071	3479	0.00917	6.307e-05	0.1134
266	0.01677	0.04578	0.03788	2635	0.03412	3.956e-05	0.1127
267	0.01095	0.02774	0.03804	9098	0.007488	6.309e-05	0.112
268	0.01493	0.04033	0.03792	16590	0.1244	4.699e-05	0.1133
269	0.01598	0.04922	0.04021	21860	0.048	4.005e-05	0.1158
270	0.01425	0.03865	0.03778	1638	0.01813	5.024e-05	0.112
271	0.01039	0.02765	0.03817	5608	0.01352	6.518e-05	0.113
272	0.01035	0.02696	0.03753	2556	0.2686	8.462e-05	0.1249
273	0.01639	0.04238	0.03967	3915	0.0393	4.317e-05	0.1119
274	0.01905	0.05048	0.0381	3867	0.04983	4.101e-05	0.1184
275	0.01582	0.04065	0.0382	4523	0.06538	4.128e-05	0.1085
276	0.01818	0.05046	0.03803	1668	0.04794	4.05e-05	0.1161
277	0.009303	0.02685	0.03742	4404	0.1779	7.835e-05	0.1196
278	0.01815	0.04587	0.03868	5846	0.05235	3.9e-05	0.1126
279	0.01252	0.03712	0.03794	1739	0.01371	5.481e-05	0.115
280	0.01731	0.05271	0.03813	2246	0.06827	4.036e-05	0.115
281	0.009009	0.02436	0.03754	2571	0.2999	8.315e-05	0.1192
282	0.01546	0.04008	0.03763	5800	0.02839	4.74e-05	0.1172
283	0.01787	0.04975	0.03746	1425	0.04498	4.029e-05	0.115
284	0.0189	0.05239	0.04089	6641	0.02962	3.537e-05	0.1142
285	0.009283	0.02783	0.03764	4033	0.1467	7.783e-05	0.1221
286	0.01123	0.02609	0.03785	5969	0.6245	8.196e-05	0.1212
287	0.01767	0.04932	0.03759	2584	0.05639	3.996e-05	0.1142
288	0.01836	0.04621	0.03783	2609	0.04531	3.949e-05	0.1156
289	0.009957	0.02544	0.03757	2029	0.01422	7.996e-05	0.1112
290	0.01961	0.0498	0.03772	2901	0.05369	3.932e-05	0.1173
291	0.01766	0.04959	0.03743	1803	0.04762	3.942e-05	0.1156
292	0.01553	0.04157	0.03771	1799	0.03619	4.723e-05	0.1184
293	0.01052	0.02759	0.03813	4815	0.03714	6.008e-05	0.1068
294	0.01517	0.04116	0.03762	2059	0.008753	4.239e-05	0.1082
295	0.01109	0.02874	0.03836	4137	0.04902	6.049e-05	0.1105
296	0.01126	0.02838	0.03889	4872	0.01036	6.452e-05	0.1108
297	0.01013	0.02586	0.03765	2388	0.2101	7.984e-05	0.1227
298	0.01591	0.04085	0.03765	2456	0.05652	4.381e-05	0.11
299	0.01276	0.03985	0.03822	1714	0.01244	5.182e-05	0.1155
300	0.01867	0.04949	0.03865	4132	0.04723	4.003e-05	0.1146
301	0.01942	0.05061	0.03766	1795	0.05177	3.975e-05	0.1192
302	0.01706	0.05079	0.04	6901	0.09861	3.908e-05	0.1132
303	0.01222	0.03776	0.03782	1692	0.01405	5.436e-05	0.115
304	0.009502	0.02484	0.03901	2938	0.3223	8.111e-05	0.1168
305	0.01479	0.04104	0.03764	1891	0.00774	4.361e-05	0.1062
306	0.01073	0.02716	0.03799	3351	0.01292	6.636e-05	0.1132
307	0.01061	0.02713	0.03766	1896	0.07472	7.736e-05	0.1241
308	0.01241	0.03322	0.03765	3880	0.05753	5.649e-05	0.1154
309	0.009086	0.02466	0.03771	3837	0.08083	9.496e-05	0.1272
310	0.009496	0.02995	0.04116	2687	0.02729	6.706e-05	0.1057
311	0.01946	0.05001	0.03804	1681	0.04566	3.914e-05	0.1139
312	0.01123	0.0276	0.04213	5666	0.0128	6.642e-05	0.1104
313	0.01711	0.04472	0.03751	2575	0.05431	4.124e-05	0.1145
314	0.013	0.03311	0.03939	3281	0.0106	5.786e-05	0.1089
315	0.009118	0.02485	0.03765	2216	0.3679	8.113e-05	0.1183
316	0.01825	0.05008	0.03741	1493	0.03957	4.089e-05	0.1122
317	0.01565	0.04036	0.03744	3489	0.02387	4.205e-05	0.1087
318	0.01815	0.04996	0.03817	1544	0.05121	3.758e-05	0.1055
319	0.01087	0.02897	0.03834	4534	0.0317	6.223e-05	0.1108
320	0.009477	0.02804	0.03756	2931	0.2101	7.89e-05	0.1221
321	0.01709	0.04336	0.03824	40970	0.009208	4.099e-05	0.1163
322	0.01258	0.03922	0.03846	2307	0.01426	5.436e-05	0.12
323	0.01207	0.03406	0.0377	7887	0.1249	5.537e-05	0.1156
324	0.009073	0.02457	0.03787	4275	0.07295	8.516e-05	0.1206
325	0.01122	0.03094	0.03952	2772	0.04663	6.23e-05	0.1131
326	0.01579	0.03941	0.03898	1809	0.00723	4.766e-05	0.1149
327	0.01839	0.05121	0.03865	7668	0.04169	3.938e-05	0.1161
328	0.01594	0.04132	0.03753	4200	0.04997	4.136e-05	0.1101
329	0.01078	0.02819	0.0386	3110	0.009447	6.51e-05	0.113
330	0.01863	0.0503	0.03768	4475	0.04533	4.013e-05	0.1181
331	0.02367	0.06248	0.03832	1664	0.06617	2.881e-05	0.09987
332	0.01238	0.03686	0.03805	2008	0.01361	5.45e-05	0.1134
333	0.01369	0.03914	0.03782	2028	0.01743	4.976e-05	0.1128
334	0.01592	0.04258	0.03773	12520	0.273	4.352e-05	0.1127
335	0.009423	0.0296	0.03767	9517	0.1029	7.477e-05	0.105
336	0.01242	0.03408	0.03884	7014	0.0318	6.169e-05	0.1152
337	0.01705	0.04762	0.03776	2048	0.03695	3.959e-05	0.1142
338	0.01763	0.05138	0.0378	6474	0.04498	4.03e-05	0.1215
339	0.01568	0.04096	0.03823	6634	0.05505	4.176e-05	0.11
340	0.009325	0.02523	0.03782	2697	0.04796	8.434e-05	0.1198
341	0.02351	0.06345	0.03798	1902	0.02274	2.675e-05	0.1052
342	0.01892	0.05073	0.03797	2102	0.04943	3.945e-05	0.1206
343	0.01508	0.04165	0.03768	1729	0.05729	5.109e-05	0.1242
344	0.01455	0.04192	0.03762	2961	0.003868	4.287e-05	0.1121
345	0.01102	0.02935	0.03744	3838	0.01557	6.319e-05	0.1155
346	0.00844	0.02323	0.03767	2902	0.05174	7.413e-05	0.1058
347	0.01821	0.04921	0.03755	1814	0.04125	3.956e-05	0.1155
348	0.008454	0.02412	0.03778	3221	0.02385	8.87e-05	0.1242
349	0.0172	0.04429	0.0374	2146	0.08682	3.873e-05	0.1095
350	0.01724	0.04673	0.03749	3663	0.3276	3.885e-05	0.1119
351	0.01734	0.04327	0.0378	10980	0.01611	4.231e-05	0.1071
352	0.01076	0.02789	0.03796	2751	0.001652	6.218e-05	0.1035
353	0.0163	0.04075	0.03826	4476	0.06345	4.049e-05	0.1076
354	0.01636	0.04285	0.03792	6936	0.1541	4.083e-05	0.1104
355	0.009574	0.02991	0.03829	58890	0.02245	7.252e-05	0.1134
356	0.008469	0.02649	0.03788	3539	0.2357	8.433e-05	0.1179
357	0.01344	0.03881	0.03835	2437	0.01363	5.663e-05	0.113
358	0.01057	0.0277	0.03758	4784	0.01347	6.206e-05	0.1082
359	0.008759	0.02366	0.03766	3605	0.3641	8.353e-05	0.1182
360	0.01695	0.05074	0.03784	9084	0.01587	3.966e-05	0.1166
361	0.01725	0.04917	0.03784	20190	0.04725	3.944e-05	0.1135
362	0.01063	0.02985	0.03861	3552	0.1879	7.224e-05	0.121
363	0.0158	0.04178	0.03754	4795	0.05029	4.177e-05	0.1095
364	0.01825	0.04878	0.03738	1429	0.04644	4.034e-05	0.1143
365	0.01506	0.04182	0.03756	2018	0.03734	4.22e-05	0.1083
366	0.01585	0.04069	0.03829	4571	0.05458	4.193e-05	0.1081
367	0.01307	0.03663	0.03826	1827	0.01323	5.543e-05	0.1142
368	0.01541	0.04158	0.03774	2784	0.06186	4.419e-05	0.1137
369	0.01522	0.04072	0.03749	3621	0.02553	4.205e-05	0.1093
370	0.01636	0.04783	0.03766	2741	0.0492	4.143e-05	0.1117
371	0.01266	0.02945	0.03742	2962	0.2449	7.236e-05	0.1224
372	0.01597	0.04111	0.03851	2750	0.06956	4.162e-05	0.1088
373	0.01115	0.02714	0.03773	5854	0.05058	6.263e-05	0.1109
374	0.009014	0.02743	0.03783	2344	0.02921	8.258e-05	0.1214
375	0.01577	0.03996	0.03798	4423	0.5205	4.142e-05	0.1066
376	0.009988	0.02789	0.03836	25850	0.01238	6.41e-05	0.113
377	0.0182	0.05008	0.03803	3842	0.04562	4.023e-05	0.1208
378	0.01193	0.03621	0.03838	1964	0.013	6.208e-05	0.1114
379	0.01726	0.04285	0.03903	2119	0.0315	4.671e-05	0.1168
380	0.008789	0.0251	0.03794	2303	0.2736	8.695e-05	0.1183
381	0.01281	0.03883	0.03758	1944	0.01389	5.092e-05	0.113
382	0.01434	0.04257	0.0378	1979	0.01423	4.814e-05	0.1173
383	0.008911	0.02595	0.03817	3730	0.801	8.352e-05	0.1223
384	0.01851	0.04877	0.03746	1584	0.02256	3.626e-05	0.107
385	0.01024	0.0266	0.03789	2192	0.02719	6.569e-05	0.1077
386	0.009235	0.02513	0.03785	7695	0.09142	8.094e-05	0.1197
387	0.01773	0.04674	0.03803	6307	0.06629	4.128e-05	0.1161
388	0.008952	0.02493	0.03807	4143	0.0515	8.34e-05	0.1177
389	0.01698	0.04582	0.03784	2729	0.03189	4.013e-05	0.1082
390	0.01808	0.04838	0.03793	3429	0.03721	3.927e-05	0.1142
391	0.01008	0.02717	0.03826	2464	0.009687	7.629e-05	0.09703
392	0.01819	0.04917	0.03775	2761	0.07549	3.975e-05	0.1195
393	0.01095	0.029	0.03753	4651	0.008594	6.397e-05	0.1111
394	0.01573	0.04135	0.03755	4165	0.05392	4.376e-05	0.1129
395	0.008628	0.02414	0.03798	2241	0.03619	8.802e-05	0.1221
396	0.01506	0.04302	0.03769	2328	0.04087	4.912e-05	0.1173
397	0.01058	0.02716	0.0379	2860	0.02402	6.277e-05	0.108
398	0.01733	0.04583	0.03753	3724	0.05513	4.188e-05	0.1141
399	0.01691	0.0446	0.03776	5942	0.4418	4.241e-05	0.114
400	0.01757	0.04452	0.03866	5421	0.01663	4.003e-05	0.1151
401	0.0168	0.04576	0.03791	3081	0.02792	3.992e-05	0.1125
402	0.01172	0.02895	0.03852	3756	0.05487	6.315e-05	0.1106
403	0.01543	0.04095	0.03857	7915	0.06832	4.208e-05	0.1095
404	0.01399	0.038	0.03781	2647	0.04105	4.923e-05	0.1086
405	0.01145	0.03208	0.03799	2302	0.004263	5.899e-05	0.1117
406	0.01575	0.04255	0.03826	2073	0.01235	4.811e-05	0.115
407	0.00914	0.02595	0.03807	2795	0.8141	8.428e-05	0.1219
408	0.01804	0.0495	0.03779	1746	0.02392	4.397e-05	0.1168
409	0.01529	0.03971	0.03831	1624	0.03057	4.841e-05	0.1168
410	0.02224	0.0587	0.03817	1722	0.07632	2.943e-05	0.1005
411	0.01607	0.04228	0.03815	4718	0.0671	4.121e-05	0.1078
412	0.01305	0.04194	0.0387	2772	0.01394	4.913e-05	0.1156
413	0.01191	0.03933	0.03786	2489	0.009899	8.127e-05	0.1212
414	0.008759	0.02615	0.0384	3014	0.3926	8.855e-05	0.124
415	0.01908	0.05646	0.0381	1616	0.01857	3.615e-05	0.1106
416	0.01108	0.02699	0.03746	4768	0.03611	6.11e-05	0.1083
417	0.01606	0.04118	0.03776	2857	0.5357	4.563e-05	0.1137
418	0.01678	0.04419	0.03893	3565	0.07498	3.922e-05	0.1081
419	0.01546	0.0407	0.0375	4887	0.03195	4.193e-05	0.1098
420	0.01741	0.04499	0.03764	2311	0.3548	4.082e-05	0.113
421	0.01549	0.04212	0.03775	2785	0.127	4.489e-05	0.1126
422	0.01806	0.0448	0.03742	2849	0.04466	4.026e-05	0.1148
423	0.01589	0.04048	0.03822	9680	0.07159	4.076e-05	0.1082
424	0.0102	0.02698	0.03817	6082	0.01178	6.593e-05	0.1097
425	0.01292	0.03736	0.03754	2321	0.01267	5.327e-05	0.115
426	0.01601	0.04186	0.03957	5352	0.02029	4.7e-05	0.1214
427	0.009088	0.02635	0.03792	3528	0.2395	8.6e-05	0.1219
428	0.01554	0.04265	0.03781	75220	0.07065	4.415e-05	0.111
429	0.01751	0.04929	0.03869	1805	0.02301	3.588e-05	0.1053
430	0.01058	0.02812	0.03837	3844	0.1295	6.603e-05	0.1136
431	0.01728	0.04367	0.03808	3159	0.07247	3.89e-05	0.1094
432	0.01044	0.02759	0.03799	2953	0.01562	6.176e-05	0.1074
433	0.009174	0.02506	0.03753	3643	0.3927	8.138e-05	0.1193
434	0.01876	0.04545	0.03767	2634	0.4671	3.968e-05	0.1134
435	0.0124	0.03285	0.03773	4302	0.1234	5.498e-05	0.1138
436	0.01547	0.04006	0.03792	1956	0.01685	4.511e-05	0.1106
437	0.01607	0.0415	0.03778	4113	0.05101	4.319e-05	0.1107
438	0.01843	0.05127	0.04065	2331	0.04476	4.007e-05	0.114
439	0.0158	0.04642	0.03794	3718	0.0605	4.105e-05	0.1099
440	0.01273	0.03262	0.03782	1593	0.003493	6.113e-05	0.1137
441	0.0157	0.04479	0.03824	5827	0.09011	4.383e-05	0.1131
442	0.01689	0.04139	0.03756	14440	0.02339	4.145e-05	0.1108
443	0.01519	0.04088	0.03759	2234	0.006481	4.299e-05	0.1078
444	0.01804	0.04832	0.03813	1844	0.04313	4.033e-05	0.1155
445	0.01014	0.02761	0.03778	6818	0.01407	6.73e-05	0.1141
446	0.009176	0.02773	0.03764	2553	0.1665	8.276e-05	0.1239
447	0.01825	0.0489	0.03811	2024	0.02095	3.626e-05	0.1086
448	0.01321	0.03703	0.0378	1727	0.01621	5.385e-05	0.1181
449	0.008551	0.02343	0.03747	3083	0.6679	8.56e-05	0.1191
450	0.0161	0.0456	0.03745	2625	0.232	3.746e-05	0.1072
451	0.008588	0.0232	0.03819	3976	0.6321	8.323e-05	0.1133
452	0.008742	0.02305	0.03821	2924	0.05197	7.334e-05	0.1051
453	0.009066	0.02486	0.04004	2986	0.1405	8.243e-05	0.1192
454	0.01511	0.04024	0.03749	3683	0.02752	4.191e-05	0.1093
455	0.01559	0.04188	0.03757	3293	0.01794	4.818e-05	0.1202
456	0.01094	0.02922	0.03746	7330	0.01492	6.339e-05	0.1073
457	0.01511	0.04149	0.03818	1626	0.07138	5.115e-05	0.1232
458	0.01591	0.04418	0.03789	2352	0.0778	3.969e-05	0.1083
459	0.01494	0.04254	0.03757	1931	0.03154	4.185e-05	0.1079
460	0.01385	0.03615	0.0379	1720	0.01467	5.244e-05	0.1152
461	0.01557	0.04082	0.03744	16970	0.03456	4.211e-05	0.1096
462	0.01088	0.02736	0.03787	2860	0.02163	6.366e-05	0.109
463	0.01815	0.04734	0.03826	1355	0.04472	4.01e-05	0.1159
464	0.009058	0.02816	0.03815	5806	0.4342	8.092e-05	0.1213
465	0.01658	0.04221	0.03743	2471	0.1021	4.357e-05	0.1138
466	0.01552	0.04058	0.03746	4792	0.03839	4.178e-05	0.1097
467	0.01349	0.03337	0.03788	3361	0.01394	6.41e-05	0.1141
468	0.01318	0.03934	0.03784	2220	0.009745	5.149e-05	0.1186
469	0.01579	0.04526	0.03776	12730	0.1058	4.078e-05	0.1085
470	0.01055	0.02807	0.038	3624	0.01353	6.116e-05	0.1078
471	0.01168	0.02781	0.03762	7010	0.01297	6.141e-05	0.1086
472	0.01679	0.0459	0.0379	2251	0.02712	3.941e-05	0.1107
473	0.01481	0.04359	0.03743	4994	0.1229	4.549e-05	0.1088
474	0.008907	0.0226	0.03873	4990	0.06887	7.477e-05	0.1038
475	0.01517	0.04263	0.03786	1843	0.03739	4.22e-05	0.1073
476	0.01766	0.04416	0.03795	3539	0.1878	3.967e-05	0.1079
477	0.011	0.02665	0.03786	3205	0.01967	6.322e-05	0.1077
478	0.01602	0.0411	0.03849	2943	0.07188	4.245e-05	0.1084
479	0.01626	0.04395	0.03779	2663	0.04418	3.929e-05	0.1094
480	0.01653	0.0459	0.03775	3693	0.04367	4.511e-05	0.1124
481	0.01581	0.04175	0.03769	4939	0.05355	4.187e-05	0.1096
482	0.00868	0.0294	0.03859	2265	0.1078	8.44e-05	0.1215
483	0.01503	0.04251	0.03756	4125	0.1268	4.549e-05	0.1144
484	0.01092	0.03164	0.03851	2970	0.01541	6.31e-05	0.1159
485	0.01512	0.04104	0.03798	2000	0.05683	5.05e-05	0.1044
486	0.008762	0.02443	0.03767	2755	0.02213	8.776e-05	0.1237
487	0.01799	0.05127	0.03763	5564	0.07423	3.98e-05	0.1197
488	0.007903	0.02307	0.0388	2731	0.3442	9.576e-05	0.1182
489	0.01547	0.04231	0.03814	11070	0.02249	4.407e-05	0.109
490	0.01487	0.04146	0.03747	3915	0.1232	4.323e-05	0.1108
491	0.01239	0.03333	0.03762	4757	0.05162	5.497e-05	0.1129
492	0.01073	0.027	0.03792	2912	0.06197	6.417e-05	0.108
493	0.01057	0.02715	0.03798	4280	0.3646	8.463e-05	0.1224
494	0.01518	0.04165	0.03751	3240	0.03594	5.064e-05	0.1222
495	0.008721	0.02283	0.04079	2324	0.02067	8.864e-05	0.1189
496	0.01529	0.0413	0.03743	3369	0.04206	4.767e-05	0.12
497	0.01517	0.03963	0.03745	3250	0.01844	4.242e-05	0.1094
498	0.01864	0.04791	0.03842	1904	0.04	4.015e-05	0.1156
499	0.01238	0.03302	0.0378	4800	0.1182	5.56e-05	0.113
500	0.01534	0.04183	0.03759	2024	0.02239	4.703e-05	0.1145
501	0.01099	0.02724	0.03807	2185	0.02225	6.696e-05	0.1106
502	0.01659	0.04593	0.0379	3813	0.03105	3.913e-05	0.1092
503	0.01391	0.03846	0.0392	3491	0.00613	4.889e-05	0.1157
504	0.008216	0.02309	0.03813	2503	0.4484	9.049e-05	0.12
505	0.008842	0.02591	0.03799	2202	0.5376	8.321e-05	0.1195
506	0.01514	0.04094	0.03749	2164	0.1271	4.508e-05	0.108
507	0.01095	0.02896	0.03753	4122	0.01501	6.335e-05	0.1136
508	0.01535	0.04203	0.03773	3621	0.05719	4.311e-05	0.1129
509	0.008503	0.02323	0.03783	3424	0.05107	7.405e-05	0.1067
510	0.01538	0.04181	0.03759	3004	0.02144	5.535e-05	0.1179
511	0.01592	0.04599	0.04025	2604	0.04444	4.017e-05	0.11
512	0.01643	0.04149	0.0386	3232	0.01256	4.86e-05	0.1162
513	0.01725	0.04496	0.03809	6582	0.0508	4.379e-05	0.1122
514	0.01259	0.03683	0.03783	2249	0.01538	5.302e-05	0.1162
515	0.01246	0.03563	0.03928	4430	0.06132	5.646e-05	0.1183
516	0.009008	0.02597	0.03809	2765	0.737	8.446e-05	0.1206
517	0.01511	0.04094	0.03752	2766	0.103	4.599e-05	0.1074
518	0.01612	0.04297	0.03769	2448	0.1331	4.504e-05	0.1144
519	0.01133	0.02951	0.03811	6041	0.01596	6.253e-05	0.1155
520	0.008384	0.0242	0.03781	3183	0.02332	8.896e-05	0.1241
521	0.008658	0.02509	0.03799	3402	0.939	8.341e-05	0.1189
522	0.01598	0.0417	0.03796	2015	0.1264	4.53e-05	0.1134
523	0.0163	0.04029	0.03741	20150	0.02348	4.22e-05	0.1114
524	0.01523	0.04201	0.03785	2777	0.03126	4.736e-05	0.1169
525	0.01604	0.04343	0.03817	2519	0.07524	4.096e-05	0.1085
526	0.01234	0.03687	0.03778	22920	0.0711	5.62e-05	0.1115
527	0.01572	0.04183	0.03745	2445	0.126	4.81e-05	0.1112
528	0.01619	0.04838	0.04067	3875	0.05014	4.059e-05	0.1143
529	0.008874	0.0243	0.03748	4115	0.03735	8.678e-05	0.1175
530	0.01253	0.03269	0.03763	2982	0.2812	5.637e-05	0.1141
531	0.009339	0.02498	0.03752	3292	0.3479	8.181e-05	0.1223
532	0.01519	0.04023	0.03762	1786	0.08935	4.164e-05	0.1063
533	0.01545	0.04123	0.03774	5380	0.0799	4.413e-05	0.1125
534	0.01039	0.028	0.03741	4648	0.06178	6.202e-05	0.1087
535	0.01571	0.04165	0.03747	10860	0.2371	4.219e-05	0.109
536	0.01325	0.03585	0.03766	2623	0.007625	4.747e-05	0.109
537	0.01312	0.0365	0.0374	2010	0.001316	5.646e-05	0.1219
538	0.02712	0.07156	0.03748	1664	0.1216	2.339e-05	0.1072
539	0.01603	0.04276	0.03738	4143	0.002977	3.865e-05	0.1088
540	0.02158	0.05748	0.03771	2454	0.002362	2.758e-05	0.104
541	0.009501	0.02494	0.0382	3296	0.007684	7.579e-05	0.1164
542	0.008342	0.0241	0.03758	3462	0.3718	8.785e-05	0.1202
543	0.008299	0.02383	0.03813	2719	0.002123	9.419e-05	0.1274
544	0.01057	0.02869	0.03755	3659	0.01361	7.125e-05	0.1215
545	0.01399	0.03917	0.03807	1929	0.01348	4.701e-05	0.1107
546	0.01643	0.04162	0.0374	2314	0.07341	4.7e-05	0.1196
547	0.01559	0.04179	0.0392	2280	0.03186	4.386e-05	0.113
548	0.01069	0.02814	0.03865	4839	0.00895	6.219e-05	0.1071
549	0.02038	0.0496	0.0377	4259	0.1797	3.487e-05	0.1115
550	0.009693	0.02472	0.03758	2909	0.5499	8.22e-05	0.118
551	0.008082	0.0234	0.03781	3197	0.4472	9.587e-05	0.1245
552	0.01673	0.0455	0.03753	2402	0.003869	4.08e-05	0.1117
553	0.008564	0.02365	0.03769	3632	0.3354	8.662e-05	0.1178
554	0.01581	0.04189	0.03761	1835	0.0404	4.623e-05	0.104
555	0.01531	0.04039	0.03743	2109	0.04114	4.218e-05	0.1075
556	0.01601	0.04283	0.03876	3526	0.1864	4.551e-05	0.1151
557	0.01037	0.02797	0.03791	3976	0.01355	6.111e-05	0.108
558	0.01438	0.04529	0.03772	1481	0.06911	4.257e-05	0.1077
559	0.01346	0.03737	0.03753	3158	0.2715	5.046e-05	0.1154
560	0.01248	0.03325	0.03869	5228	0.062	5.487e-05	0.1138
561	0.01531	0.04334	0.0374	3748	0.135	4.378e-05	0.1123
562	0.008953	0.02537	0.03841	3062	0.6076	8.461e-05	0.1187
563	0.01075	0.02745	0.03741	6136	0.009022	6.205e-05	0.1111
564	0.0153	0.04134	0.03738	1798	0.06688	4.287e-05	0.108
565	0.01519	0.04111	0.03862	6515	0.04595	4.765e-05	0.1182
566	0.01549	0.04227	0.03751	10170	0.03779	4.211e-05	0.1089
567	0.008597	0.02324	0.0377	2984	0.6766	9.298e-05	0.1228
568	0.01993	0.04841	0.0376	38890	0.1503	4.066e-05	0.1209
569	0.009434	0.02521	0.03917	3122	0.04694	7.341e-05	0.1095
570	0.01552	0.04095	0.03767	3223	0.04782	4.15e-05	0.1066
571	0.009232	0.02408	0.0375	2950	0.3717	8.56e-05	0.1181
572	0.00885	0.02317	0.03767	3637	0.3439	8.842e-05	0.1178
573	0.01235	0.03282	0.03763	5623	0.04758	5.657e-05	0.1128
574	0.01769	0.04403	0.03768	2725	0.0812	3.893e-05	0.1078
575	0.01588	0.04225	0.03781	8277	0.006606	4.812e-05	0.1216
576	0.01549	0.04172	0.03754	2464	0.04726	4.719e-05	0.1172
577	0.0169	0.06166	0.03789	3524	0.02404	4.205e-05	0.1086
578	0.01533	0.0401	0.0378	3256	0.05132	4.241e-05	0.1085
579	0.01907	0.0488	0.03778	2250	0.2396	4.604e-05	0.1101
580	0.008848	0.02395	0.03829	2822	0.02771	8.738e-05	0.123
581	0.01782	0.05362	0.03737	11940	0.06013	3.99e-05	0.1125
582	0.008699	0.02288	0.03778	3955	0.04361	7.449e-05	0.107
583	0.008506	0.0241	0.0379	21030	0.02107	8.881e-05	0.1245
584	0.01238	0.03301	0.03763	4947	0.05458	5.609e-05	0.1156
585	0.009475	0.02283	0.03759	3550	0.6372	9.012e-05	0.1208
586	0.01549	0.04028	0.0386	3602	0.02125	4.232e-05	0.1097
587	0.01631	0.04829	0.03796	2887	0.004114	3.626e-05	0.1098
588	0.01465	0.04123	0.03745	2262	0.001181	4.899e-05	0.1167
589	0.009083	0.02491	0.03832	4935	0.3288	7.757e-05	0.1177
590	0.02237	0.05721	0.03758	1606	0.7258	3.298e-05	0.1116
591	0.01103	0.02996	0.03792	5338	0.01468	6.35e-05	0.1136
592	0.01784	0.04326	0.03777	4501	0.08866	4.501e-05	0.1123
593	0.01542	0.04563	0.03754	1995	0.03357	4.221e-05	0.1075
594	0.01045	0.02826	0.0379	4756	0.00692	6.269e-05	0.1078
595	0.01305	0.04015	0.03811	1957	0.2775	5.036e-05	0.1082
596	0.01217	0.03362	0.03988	2250	0.1023	5.643e-05	0.1134
597	0.0184	0.04925	0.03748	2206	0.1897	3.816e-05	0.1107
598	0.0171	0.04599	0.03817	3152	0.2824	5.11e-05	0.1125
599	0.01892	0.04912	0.03748	1676	0.0673	3.994e-05	0.1198
600	0.01825	0.04741	0.03813	1521	0.0449	4.007e-05	0.1162
601	0.01236	0.0333	0.03773	2644	0.06428	5.491e-05	0.1129
602	0.0158	0.0428	0.03763	2387	0.1229	4.443e-05	0.1131
603	0.01541	0.04243	0.0378	2802	0.09025	4.464e-05	0.1153
604	0.01784	0.04583	0.03761	1424	0.03929	4.236e-05	0.1061
605	0.008695	0.02397	0.03811	3613	0.02711	8.744e-05	0.1228
606	0.01696	0.04357	0.03818	1927	0.009431	5.825e-05	0.1123
607	0.02135	0.05996	0.03785	1455	0.2897	3.792e-05	0.1096
608	0.01082	0.02825	0.03758	3930	0.01427	6.725e-05	0.114
609	0.01761	0.04597	0.03746	2290	0.05455	4.112e-05	0.1148
610	0.01672	0.04543	0.03756	2748	0.02499	4.225e-05	0.1115
611	0.01328	0.04087	0.03766	2474	0.2554	5.063e-05	0.1165
612	0.01625	0.0442	0.03842	1671	0.06043	3.964e-05	0.1076
613	0.01483	0.04107	0.03845	3105	0.09342	4.37e-05	0.1107
614	0.01531	0.0415	0.03754	20170	0.01805	4.86e-05	0.1206
615	0.01511	0.03967	0.03783	3076	0.004087	4.23e-05	0.1091
616	0.008583	0.0244	0.03884	3182	0.02357	8.934e-05	0.1252
617	0.008628	0.03693	0.0391	3007	0.5714	8.592e-05	0.1198
618	0.008652	0.02562	0.03806	5404	0.3295	8.214e-05	0.1206
619	0.01754	0.04406	0.03813	4224	0.1581	4.139e-05	0.1085
620	0.01848	0.04878	0.03746	2491	0.07687	4.023e-05	0.1183
621	0.008384	0.02423	0.03788	2841	0.04689	7.236e-05	0.1056
622	0.01547	0.04022	0.03757	4865	0.09201	4.412e-05	0.1133
623	0.008747	0.02383	0.03755	3520	0.2664	8.39e-05	0.1181
624	0.01081	0.02813	0.03781	3905	0.01131	6.41e-05	0.1077
625	0.01587	0.04403	0.03739	3544	0.09822	3.997e-05	0.11
626	0.01569	0.04191	0.03751	3285	0.01383	4.827e-05	0.1212
627	0.01579	0.04539	0.03758	3802	0.04308	5.661e-05	0.1181
628	0.008672	0.0242	0.03828	2614	0.02254	8.761e-05	0.1202
629	0.01631	0.04404	0.03778	2472	0.0432	3.934e-05	0.1096
630	0.01034	0.03131	0.03774	4770	0.01419	6.505e-05	0.1099
631	0.01438	0.0405	0.03738	4556	0.005472	4.314e-05	0.111
632	0.01624	0.0423	0.03783	2680	0.007401	3.845e-05	0.1061
633	0.01121	0.03194	0.03779	2534	0.02177	6.754e-05	0.1251
634	0.0115	0.03094	0.0377	3215	0.2934	6.107e-05	0.1136
635	0.008784	0.02331	0.03757	3479	0.01867	7.857e-05	0.1144
636	0.009229	0.02576	0.03788	3864	0.007333	6.222e-05	0.1036
637	0.01151	0.02993	0.03781	4253	0.01604	6.026e-05	0.1135
638	0.02096	0.0549	0.03738	1449	0.1325	2.856e-05	0.09971
639	0.01195	0.03106	0.03742	3097	0.04819	5.813e-05	0.1125
640	0.01106	0.02974	0.03766	2073	0.01427	5.48e-05	0.1027
641	0.01843	0.05065	0.03766	1523	0.003273	3.123e-05	0.1004
642	0.008029	0.02192	0.03818	5730	0.006192	7.571e-05	0.1082
643	0.01298	0.03336	0.03824	2516	0.001887	5.144e-05	0.1123
644	0.01311	0.03797	0.03818	1961	0.004796	5.55e-05	0.1204
645	0.01321	0.03783	0.03807	1667	0.03284	5.35e-05	0.1181
646	0.01466	0.05515	0.03762	1352	0.09427	4.262e-05	0.1097
647	0.01521	0.04136	0.03761	1655	0.06757	4.333e-05	0.1082
648	0.01053	0.02874	0.03754	3725	0.01631	7.363e-05	0.122
649	0.008469	0.02523	0.03821	3349	0.0502	7.144e-05	0.1066
650	0.008147	0.0227	0.03853	2994	0.3395	9.364e-05	0.1201
651	0.01214	0.03364	0.04025	2281	0.05123	5.627e-05	0.1106
652	0.01227	0.03347	0.03782	2511	0.06696	5.658e-05	0.1118
653	0.01312	0.03603	0.03774	3139	0.09368	5.662e-05	0.1193
654	0.01733	0.04528	0.03933	2122	0.04449	3.92e-05	0.1089
655	0.01335	0.03804	0.03756	3571	0.2614	5.072e-05	0.1082
656	0.01684	0.04655	0.03813	2372	0.01663	4.046e-05	0.1116
657	0.008546	0.02391	0.03792	2776	0.02837	9.176e-05	0.1231
658	0.00929	0.02348	0.03776	3322	0.03238	7.368e-05	0.1046
659	0.009342	0.02561	0.03842	4348	0.3381	7.717e-05	0.1176
660	0.01418	0.04058	0.03795	7644	0.1243	4.246e-05	0.1052
661	0.008215	0.02385	0.03765	3569	0.345	8.575e-05	0.1192
662	0.01614	0.03944	0.03774	4328	0.0337	4.189e-05	0.1065
663	0.008203	0.02363	0.03775	4928	0.4436	8.466e-05	0.1179
664	0.008777	0.02395	0.03786	2750	0.01948	9.437e-05	0.1213
665	0.0128	0.038	0.03801	6439	0.2602	5.134e-05	0.1138
666	0.01589	0.03972	0.03795	2201	0.04174	4.305e-05	0.1083
667	0.01574	0.04133	0.03744	2336	0.104	4.683e-05	0.1124
668	0.01512	0.05446	0.03741	1952	0.05965	4.3e-05	0.108
669	0.01021	0.02858	0.03749	3374	0.008538	7.188e-05	0.1142
670	0.008915	0.02308	0.03759	2859	0.06176	7.333e-05	0.1064
671	0.01534	0.03924	0.03832	1494	0.01382	4.678e-05	0.1108
672	0.01031	0.02809	0.03778	4785	0.01377	6.087e-05	0.1079
673	0.01205	0.03281	0.03843	2290	0.0273	5.319e-05	0.1076
674	0.01436	0.04116	0.03745	2183	0.03893	4.591e-05	0.1075
675	0.01656	0.04217	0.03788	2217	0.07106	4.929e-05	0.1201
676	0.01054	0.02765	0.0378	2751	0.006849	9.415e-05	0.119
677	0.008243	0.02393	0.03773	3305	0.1928	8.765e-05	0.1211
678	0.01533	0.03994	0.03784	2838	0.06369	4.322e-05	0.1094
679	0.01692	0.04459	0.03755	1814	0.106	4.451e-05	0.1113
680	0.01555	0.0403	0.03819	2121	0.01755	4.149e-05	0.1054
681	0.00839	0.02394	0.03834	5847	0.6009	9.014e-05	0.1177
682	0.01234	0.03366	0.03762	4925	0.02481	5.592e-05	0.1161
683	0.01073	0.03104	0.03745	9893	0.01675	6.289e-05	0.1143
684	0.01522	0.04018	0.03774	3316	0.04803	4.271e-05	0.1073
685	0.009006	0.0245	0.03819	3085	0.356	8.989e-05	0.1253
686	0.009868	0.02456	0.03816	3036	0.008374	7.557e-05	0.117
687	0.01192	0.03464	0.03955	2540	0.04941	5.681e-05	0.1053
688	0.01265	0.03378	0.03796	2152	0.1508	5.7e-05	0.1118
689	0.009051	0.02487	0.03762	2848	0.3564	8.33e-05	0.1174
690	0.009508	0.02652	0.03817	3275	0.001167	8.554e-05	0.1185
691	0.008646	0.024	0.03807	3129	0.0422	8.68e-05	0.12
692	0.01664	0.04412	0.0382	2862	0.04024	3.973e-05	0.109
693	0.01378	0.03349	0.03747	4733	0.05662	5.708e-05	0.1163
694	0.008842	0.02491	0.04001	3434	0.007916	8.809e-05	0.119
695	0.01627	0.0394	0.03745	3456	0.04331	4.225e-05	0.1085
696	0.01598	0.04257	0.03792	2002	0.1195	4.469e-05	0.1154
697	0.008927	0.0241	0.03888	3177	0.4026	8.953e-05	0.1201
698	0.008462	0.02355	0.03779	3395	0.2647	8.736e-05	0.107
699	0.007965	0.0233	0.03789	2675	0.4494	9.563e-05	0.1244
700	0.01213	0.03246	0.03948	7880	0.1154	5.832e-05	0.1144
701	0.008601	0.02517	0.03766	3145	0.02099	8.933e-05	0.1216
702	0.009231	0.02592	0.03837	2251	0.9005	8.441e-05	0.1198
703	0.013	0.03591	0.03765	1753	0.0866	5.51e-05	0.1153
704	0.01526	0.04363	0.03765	5327	0.0625	4.838e-05	0.1243
705	0.01212	0.03367	0.03841	1970	0.01367	6.025e-05	0.1197
706	0.01039	0.027	0.0374	6170	0.00298	6.556e-05	0.1111
707	0.009222	0.02539	0.03834	4967	0.3006	7.66e-05	0.1178
708	0.008911	0.02431	0.03833	3558	0.4339	8.838e-05	0.1207
709	0.00927	0.0248	0.03832	4616	0.005989	8.326e-05	0.1165
710	0.009224	0.02365	0.03762	4409	0.2463	8.727e-05	0.12
711	0.01224	0.03433	0.03885	3998	0.1965	5.699e-05	0.1138
712	0.01732	0.04599	0.03814	4509	0.01801	4.011e-05	0.1089
713	0.009143	0.02555	0.03752	2366	0.003395	7.608e-05	0.1176
714	0.01886	0.04896	0.03758	2623	0.06927	3.975e-05	0.1202
715	0.01683	0.04469	0.0382	2037	0.04506	3.939e-05	0.1089
716	0.01477	0.04027	0.03783	3859	0.04455	4.252e-05	0.1084
717	0.008598	0.02414	0.03764	7339	0.02153	8.732e-05	0.126
718	0.01424	0.03814	0.03827	1932	0.01407	5.255e-05	0.1072
719	0.009146	0.02467	0.0381	4259	0.3283	9.402e-05	0.1259
720	0.01032	0.02811	0.0378	2936	0.01398	6.284e-05	0.1079
721	0.008023	0.02396	0.03757	3218	0.3756	8.885e-05	0.121
722	0.009586	0.02549	0.03825	2440	0.004561	7.515e-05	0.1165
723	0.008284	0.02312	0.03828	2822	0.4816	9.694e-05	0.1248
724	0.008881	0.02419	0.03856	6833	0.4777	8.39e-05	0.118
725	0.01263	0.03535	0.03849	5032	0.05387	5.409e-05	0.1144
726	0.01683	0.04685	0.03804	2967	0.02863	4.284e-05	0.1098
727	0.008502	0.02374	0.03786	2597	0.4009	8.819e-05	0.1185
728	0.01263	0.03331	0.03843	2119	0.1593	5.732e-05	0.1136
729	0.008229	0.02489	0.0374	2868	0.9625	8.749e-05	0.1213
730	0.01553	0.04048	0.03756	2042	0.0208	4.286e-05	0.1092
731	0.01437	0.03545	0.03743	7376	0.005762	4.709e-05	0.1122
732	0.01673	0.04575	0.03785	1963	0.03299	3.947e-05	0.1094
733	0.01338	0.03771	0.03751	3051	0.2888	5.164e-05	0.1156
734	0.01073	0.02763	0.03741	6162	0.01005	6.141e-05	0.1107
735	0.01568	0.04215	0.04075	2155	0.01713	4.422e-05	0.1143
736	0.0152	0.03648	0.03817	3823	0.0245	4.745e-05	0.105
737	0.008675	0.02355	0.03764	4605	0.3709	8.578e-05	0.1173
738	0.01243	0.03345	0.03876	6474	0.1084	5.798e-05	0.1155
739	0.01738	0.04589	0.03865	3534	0.02403	3.895e-05	0.1129
740	0.008153	0.02335	0.03812	3138	0.3843	9.47e-05	0.1195
741	0.01243	0.03421	0.03761	2379	0.02348	5.612e-05	0.1169
742	0.01379	0.03877	0.03789	1802	0.001205	5.019e-05	0.1173
743	0.01569	0.0415	0.03775	2692	0.006409	4.467e-05	0.1174
744	0.008728	0.02312	0.03767	2740	0.017	7.476e-05	0.1079
745	0.01309	0.04313	0.03755	2105	0.1388	5.49e-05	0.1157
746	0.008336	0.02298	0.03817	2975	0.3304	9.595e-05	0.1225
747	0.008388	0.02401	0.03758	5116	0.1577	8.876e-05	0.1208
748	0.01536	0.04242	0.03754	2655	0.01966	4.462e-05	0.1099
749	0.01483	0.04038	0.03747	3195	0.01788	4.23e-05	0.1077
750	0.01429	0.03858	0.03755	1884	0.02357	5.15e-05	0.1109
751	0.01191	0.03094	0.03771	2892	0.4597	6.111e-05	0.1144
752	0.01315	0.03477	0.03773	6554	0.002054	4.904e-05	0.115
753	0.015	0.04175	0.03822	2536	0.04256	4.747e-05	0.1124
754	0.008635	0.02394	0.03806	5402	0.04524	8.767e-05	0.122
755	0.01021	0.02605	0.038	2317	0.006608	8.992e-05	0.118
756	0.01248	0.03348	0.03742	5227	0.01544	5.334e-05	0.1085
757	0.01226	0.03371	0.03774	3657	0.06668	5.612e-05	0.1118
758	0.01875	0.04913	0.03757	5582	0.0648	3.967e-05	0.1211
759	0.01189	0.03128	0.03754	5473	0.05091	5.852e-05	0.1121
760	0.01561	0.04301	0.0378	4149	0.0433	4.454e-05	0.1159
761	0.01495	0.03967	0.0376	1749	0.6439	5.021e-05	0.1172
762	0.01554	0.04296	0.03758	1630	0.06867	4.472e-05	0.108
763	0.01239	0.03167	0.03748	3356	0.06305	5.51e-05	0.1077
764	0.01146	0.03102	0.03769	2930	0.2771	6.04e-05	0.1138
765	0.01294	0.03691	0.03768	3087	0.007392	4.773e-05	0.1104
766	0.0148	0.04193	0.038	2649	0.04326	4.836e-05	0.1187
767	0.01237	0.03331	0.03759	1826	0.08811	5.412e-05	0.1088
768	0.009011	0.0238	0.03772	4329	0.01467	7.835e-05	0.1146
769	0.01697	0.04353	0.03768	4726	0.0138	4.267e-05	0.1172
770	0.01464	0.04002	0.03749	2530	0.3367	5.45e-05	0.1227
771	0.01147	0.02993	0.03775	4223	0.01544	6.285e-05	0.1134
772	0.01218	0.0307	0.03778	3733	0.304	6.132e-05	0.1133
773	0.008458	0.02397	0.038	2912	0.0398	8.712e-05	0.1197
774	0.00936	0.02551	0.03783	2502	0.006173	7.919e-05	0.1185
775	0.009181	0.0238	0.03837	2664	0.02576	8.64e-05	0.1192
776	0.01116	0.02723	0.0376	4516	0.009666	6.32e-05	0.1117
777	0.008234	0.0261	0.03801	3461	0.4646	8.043e-05	0.1136
778	0.01235	0.03603	0.038	27040	0.179	5.619e-05	0.1194
779	0.01885	0.04809	0.03745	3384	0.07709	3.982e-05	0.1191
780	0.00973	0.02695	0.03783	2969	0.007991	8.122e-05	0.1173
781	0.01376	0.03809	0.03779	1657	0.04277	5.272e-05	0.118
782	0.007842	0.02279	0.0383	2884	0.8947	9.516e-05	0.1145
783	0.01305	0.03644	0.03769	1784	0.08667	5.525e-05	0.1159
784	0.01095	0.03359	0.03873	3399	0.02013	6.818e-05	0.1154
785	0.01321	0.03365	0.03841	1823	0.01051	6.502e-05	0.1209
786	0.008115	0.02556	0.03787	44570	0.1238	8.482e-05	0.1053
787	0.01152	0.02991	0.03743	4886	0.07239	5.965e-05	0.1127
788	0.01187	0.03233	0.03921	2211	0.00689	5.302e-05	0.1085
789	0.0132	0.03576	0.03739	2815	0.006139	4.743e-05	0.1083
790	0.008543	0.02376	0.03829	3874	0.042	8.645e-05	0.1194
791	0.01244	0.03301	0.03761	2410	0.09657	5.43e-05	0.1069
792	0.009192	0.02449	0.03804	4276	0.2943	8.211e-05	0.1189
793	0.01247	0.03293	0.03789	9982	0.1266	5.669e-05	0.1119
794	0.008418	0.02427	0.03802	3832	0.02512	9.139e-05	0.1234
795	0.009559	0.02568	0.03764	3131	0.006645	7.539e-05	0.1174
796	0.02019	0.05384	0.03757	2323	0.01685	3.551e-05	0.1141
797	0.01206	0.02975	0.03827	2333	0.01614	6.256e-05	0.1155
798	0.01566	0.04129	0.03794	2071	0.05877	4.725e-05	0.1177
799	0.01499	0.04126	0.03746	2772	0.02308	4.144e-05	0.1072
800	0.011	0.0333	0.03881	5204	0.01143	6.128e-05	0.1148
801	0.01534	0.04528	0.03775	1775	0.06676	4.309e-05	0.1081
802	0.008903	0.02304	0.03779	2922	0.1478	7.306e-05	0.1068
803	0.01152	0.03308	0.03751	4973	0.07047	5.378e-05	0.1102
804	0.01132	0.03031	0.03775	5502	0.2657	6.16e-05	0.1144
805	0.01328	0.03611	0.03762	2879	0.004837	4.753e-05	0.1091
806	0.01243	0.03345	0.03783	2579	0.07892	5.33e-05	0.1079
807	0.008973	0.02464	0.03781	3548	0.5104	8.488e-05	0.1212
808	0.0121	0.03449	0.03826	3139	0.06083	5.727e-05	0.1116
809	0.01237	0.0343	0.03901	2176	0.2366	5.603e-05	0.1124
810	0.01673	0.04659	0.03806	1801	0.02238	3.983e-05	0.1099
811	0.008394	0.02388	0.03765	2675	0.02809	9.137e-05	0.1229
812	0.01215	0.03105	0.03747	2835	0.04302	5.815e-05	0.1125
813	0.009025	0.02468	0.03785	2354	0.004381	7.638e-05	0.1136
814	0.01594	0.04192	0.03802	2118	0.1144	4.528e-05	0.1152
815	0.01236	0.03277	0.03865	4676	0.01366	6.141e-05	0.1198
816	0.01574	0.04243	0.0377	1690	0.09433	4.365e-05	0.1076
817	0.01402	0.04249	0.03749	3119	0.01266	5.827e-05	0.12
818	0.01112	0.03093	0.03773	2962	0.3264	6.028e-05	0.112
819	0.01071	0.02984	0.03804	2913	0.006757	5.484e-05	0.1023
820	0.00868	0.02284	0.0377	5397	0.06148	7.404e-05	0.1063
821	0.008807	0.02545	0.03793	2625	0.4651	8.273e-05	0.1186
822	0.01212	0.03491	0.03909	2128	0.03418	5.585e-05	0.1132
823	0.009578	0.02468	0.03897	2646	0.009895	7.585e-05	0.1112
824	0.01689	0.04206	0.03759	2418	0.2064	4.332e-05	0.1148
825	0.01541	0.04346	0.03741	2437	0.05883	4.729e-05	0.1176
826	0.007827	0.02398	0.03797	2735	0.5945	9.503e-05	0.1211
827	0.01683	0.04514	0.03743	1876	0.04861	4.092e-05	0.1047
828	0.008977	0.02451	0.0379	3462	0.3549	7.924e-05	0.1172
829	0.01627	0.04217	0.03789	2667	0.007927	3.909e-05	0.1062
830	0.01239	0.03311	0.03757	5716	0.01965	5.607e-05	0.1156
831	0.0124	0.03344	0.03755	2613	0.3841	5.419e-05	0.1092
832	0.01224	0.0333	0.03762	2306	0.04616	6.078e-05	0.1119
833	0.01364	0.03755	0.03798	2055	0.03308	5.291e-05	0.1168
834	0.01228	0.03391	0.0377	1742	0.0137	6.098e-05	0.1191
835	0.0154	0.04144	0.0382	1601	0.09317	4.365e-05	0.1089
836	0.01286	0.03159	0.03768	3204	0.06606	5.386e-05	0.1085
837	0.01183	0.03097	0.03783	3512	0.3625	6.105e-05	0.1139
838	0.008661	0.02392	0.03791	3746	0.0311	8.537e-05	0.1212
839	0.009156	0.02464	0.038	2804	0.4604	8.136e-05	0.1157
840	0.01225	0.03348	0.03817	2811	0.07696	5.661e-05	0.1108
841	0.008092	0.02425	0.03844	6703	0.03352	9.636e-05	0.1212
842	0.007901	0.02185	0.03765	3701	0.005597	9.417e-05	0.1233
843	0.01496	0.04001	0.03772	2259	0.1219	4.594e-05	0.1123
844	0.01324	0.03643	0.03811	1768	0.003171	4.865e-05	0.109
845	0.009196	0.02552	0.03781	2311	0.0053	7.971e-05	0.1182
846	0.009696	0.02571	0.03773	3082	0.006069	7.586e-05	0.1181
847	0.01561	0.04123	0.03782	2544	0.06617	4.669e-05	0.1168
848	0.008988	0.02592	0.03752	2246	0.007571	9.501e-05	0.1156
849	0.00909	0.02406	0.03786	5203	0.02015	7.767e-05	0.1158
850	0.01501	0.04121	0.03741	3422	0.02565	4.176e-05	0.1073
851	0.01223	0.03375	0.03798	4272	0.0402	5.591e-05	0.1157
852	0.008343	0.02219	0.03741	3885	0.3804	8.698e-05	0.1172
853	0.00864	0.02307	0.03801	2511	0.6108	8.479e-05	0.1159
854	0.01538	0.04281	0.03794	2006	0.04002	4.767e-05	0.1189
855	0.01694	0.04416	0.0376	2012	0.3897	4.077e-05	0.1107
856	0.01346	0.03742	0.03771	2331	0.01615	5.413e-05	0.1202
857	0.01284	0.03317	0.03793	2338	0.09318	5.402e-05	0.1105
858	0.0169	0.04404	0.03784	1984	0.03713	4.15e-05	0.109
859	0.009813	0.02811	0.03739	7032	0.06091	6.302e-05	0.1079
860	0.01542	0.0432	0.03753	4476	0.01964	4.093e-05	0.106
861	0.01286	0.03421	0.03902	2890	0.02229	6.056e-05	0.115
862	0.009136	0.0261	0.0376	2460	0.007969	7.669e-05	0.1189
863	0.01453	0.03405	0.03846	2664	0.04795	5.289e-05	0.1102
864	0.01152	0.03025	0.03738	14110	0.121	5.905e-05	0.1146
865	0.008338	0.02305	0.03792	5208	0.2468	8.874e-05	0.1168
866	0.009072	0.02446	0.03786	3655	0.02655	8.976e-05	0.1241
867	0.01206	0.03252	0.03755	3288	0.08348	5.293e-05	0.1093
868	0.008229	0.02394	0.03773	3079	0.02632	8.745e-05	0.1175
869	0.01326	0.03591	0.03769	3890	0.007103	4.709e-05	0.1082
870	0.01823	0.04478	0.03765	5218	0.004639	4.167e-05	0.1173
871	0.008111	0.02194	0.03793	2613	0.6151	9.306e-05	0.1181
872	0.008325	0.02324	0.03767	5245	0.5346	9.003e-05	0.1223
873	0.0133	0.03451	0.03814	2649	0.02077	5.785e-05	0.117
874	0.00911	0.02589	0.03841	2804	0.0084	7.655e-05	0.1182
875	0.01099	0.02959	0.03787	9042	0.1089	6.297e-05	0.1112
876	0.008926	0.02641	0.03815	2306	0.006131	8.012e-05	0.1191
877	0.008597	0.02444	0.0379	3750	0.7475	8.208e-05	0.1171
878	0.008543	0.02344	0.03806	2481	0.5198	8.561e-05	0.1133
879	0.007482	0.02372	0.0382	6048	0.05595	9.034e-05	0.1176
880	0.01719	0.04449	0.03763	2079	0.6494	4.088e-05	0.1104
881	0.009432	0.02582	0.03743	3169	0.00625	7.556e-05	0.1169
882	0.007958	0.02394	0.03839	3742	0.5165	9.343e-05	0.1208
883	0.01703	0.04509	0.03745	1628	0.006611	4.29e-05	0.115
884	0.009397	0.02609	0.0375	2636	0.06424	7.686e-05	0.1191
885	0.0166	0.04717	0.03774	2708	0.05907	4.155e-05	0.1148
886	0.01737	0.0466	0.03797	3732	0.01522	4.279e-05	0.1182
887	0.01391	0.03814	0.03788	1668	0.02234	5.265e-05	0.1197
888	0.01564	0.0466	0.03746	1704	0.03562	4.271e-05	0.1156
889	0.009285	0.02501	0.03789	2416	0.03531	7.972e-05	0.1187
890	0.01006	0.02881	0.03792	2819	0.09393	7.35e-05	0.1182
891	0.0112	0.02941	0.03819	5906	0.06888	6.492e-05	0.1165
892	0.01375	0.03853	0.03831	2052	0.01906	5.334e-05	0.1203
893	0.01667	0.04348	0.03745	1632	0.06391	4.385e-05	0.1152
894	0.008623	0.02401	0.03746	3088	0.04212	8.279e-05	0.118
895	0.0116	0.03179	0.03765	2801	0.06353	6.092e-05	0.1177
896	0.01107	0.03128	0.03737	2435	0.1058	6.216e-05	0.1142
897	0.0139	0.03799	0.03776	1662	0.01995	5.223e-05	0.1175
898	0.008256	0.02307	0.03739	3052	0.2135	8.241e-05	0.1127
899	0.01392	0.03818	0.03824	3073	0.0229	5.346e-05	0.1207
900	0.01693	0.04581	0.03793	1626	0.01581	4.297e-05	0.118
901	0.01355	0.03699	0.03758	1798	0.2972	5.035e-05	0.1021
902	0.01135	0.03042	0.03768	4889	0.07061	6.188e-05	0.1173
903	0.01429	0.03837	0.03852	1721	0.02512	5.359e-05	0.1191
904	0.01397	0.03539	0.03923	16130	0.05146	5.215e-05	0.1168
905	0.01165	0.03256	0.03756	2345	0.07872	6.151e-05	0.1172
906	0.00974	0.02674	0.03782	2087	0.0242	7.604e-05	0.1191
907	0.009256	0.02597	0.03749	2797	0.07471	7.823e-05	0.1189
908	0.01693	0.04675	0.03762	1711	0.04244	4.152e-05	0.1164
909	0.01115	0.02987	0.03774	1854	0.02076	6.641e-05	0.1165
910	0.009216	0.02329	0.0374	3099	0.401	8.365e-05	0.1148
911	0.01355	0.03676	0.03778	2049	0.3171	5.181e-05	0.113
912	0.01368	0.0381	0.03822	1969	0.02666	5.243e-05	0.1184
913	0.009458	0.02646	0.038	3227	0.01049	7.447e-05	0.119
914	0.01561	0.04749	0.03758	1558	0.03508	4.33e-05	0.1169
915	0.009221	0.02497	0.03791	2474	0.03781	8.043e-05	0.1186
916	0.01032	0.02804	0.03775	5305	0.05323	7.059e-05	0.118
917	0.01332	0.03639	0.03759	1888	0.02019	5.462e-05	0.1189
918	0.01076	0.02947	0.03758	3403	0.37	6.455e-05	0.1144
919	0.01384	0.03814	0.03765	1790	0.02467	5.28e-05	0.1198
920	0.009386	0.02596	0.0379	3043	0.05958	8.04e-05	0.1173
921	0.008632	0.0247	0.03783	2797	0.01888	7.889e-05	0.1158
922	0.01413	0.03757	0.03797	1881	0.02202	5.225e-05	0.1187
923	0.0133	0.03702	0.03764	1933	0.4252	5.061e-05	0.111
924	0.01449	0.04178	0.03767	1865	0.1117	4.816e-05	0.1167
925	0.01027	0.02725	0.03797	2331	0.04976	7.03e-05	0.1164
926	0.009651	0.02725	0.0374	2216	0.01371	7.188e-05	0.1163
927	0.01084	0.02929	0.03749	2178	0.1621	6.456e-05	0.1147
928	0.01134	0.02994	0.03767	2713	0.008529	6.203e-05	0.1161
929	0.01293	0.03545	0.03743	2476	0.02313	5.209e-05	0.1135
930	0.0117	0.03229	0.03743	2531	0.1191	5.584e-05	0.111
931	0.0137	0.0381	0.03769	1990	0.02749	5.282e-05	0.1166
932	0.01655	0.04587	0.0374	2047	0.02699	4.33e-05	0.1178
933	0.01384	0.03869	0.03764	2364	0.02529	5.262e-05	0.1195
934	0.01413	0.03814	0.03739	1904	0.02332	5.427e-05	0.1212
935	0.01037	0.02872	0.0377	2490	0.01663	7.859e-05	0.1223
936	0.01164	0.03187	0.03749	3402	0.08144	6.233e-05	0.118
937	0.0119	0.03174	0.03774	2137	0.02566	6.143e-05	0.1182
938	0.01315	0.03651	0.0376	1853	0.2202	5.301e-05	0.111
939	0.01409	0.0376	0.03762	1550	0.02293	5.417e-05	0.1201
940	0.01295	0.03512	0.03748	2242	0.184	5.516e-05	0.1167
941	0.008534	0.0221	0.03816	2762	0.05542	8.344e-05	0.1123
942	0.01351	0.03718	0.0375	1944	0.03951	5.124e-05	0.1149
943	0.01396	0.03845	0.03762	2146	0.022	5.192e-05	0.1188
944	0.0103	0.02579	0.03796	2500	0.07192	7.743e-05	0.1195
945	0.01307	0.03755	0.03758	3766	0.04595	5.391e-05	0.1146
946	0.01155	0.0333	0.03765	2965	0.07355	6.218e-05	0.1191
947	0.007594	0.02176	0.03747	3020	0.3547	9.224e-05	0.1168
948	0.01009	0.02819	0.03757	2711	0.08534	7.02e-05	0.1082
949	0.009526	0.0278	0.03792	4926	0.02238	7.625e-05	0.122
950	0.01023	0.02859	0.03743	2428	0.01189	7.122e-05	0.1211
951	0.008744	0.02401	0.0376	3287	0.04133	8.306e-05	0.1185
952	0.01379	0.03827	0.03761	1625	0.02089	5.351e-05	0.1199
953	0.01363	0.0397	0.03758	1822	0.02457	5.268e-05	0.1191
954	0.01368	0.03637	0.03801	1760	0.2699	5.141e-05	0.1139
955	0.01368	0.03864	0.03771	2139	0.03712	5.212e-05	0.1185
956	0.01372	0.03778	0.03809	1785	0.02651	5.314e-05	0.118
957	0.00875	0.02435	0.03772	4904	0.3938	8.07e-05	0.1177
958	0.01163	0.0323	0.03771	2544	0.06661	6.191e-05	0.1185
959	0.01159	0.03207	0.03764	2446	0.0709	6.304e-05	0.1203
960	0.01372	0.03844	0.03781	1910	0.02167	5.306e-05	0.12
961	0.01164	0.0317	0.03765	2319	0.05847	6.147e-05	0.116
962	0.01359	0.0363	0.03758	1857	0.3324	5.128e-05	0.109
963	0.0172	0.04645	0.03753	2029	0.0416	4.158e-05	0.1152
964	0.01305	0.04662	0.04234	1700	0.4283	5.481e-05	0.1182
965	0.01405	0.03783	0.03765	2110	0.02144	5.223e-05	0.1185
966	0.01374	0.03792	0.03767	2070	0.02682	5.271e-05	0.1191
967	0.01145	0.03136	0.0374	2381	0.07088	6.273e-05	0.1181
968	0.01161	0.03193	0.03761	2416	0.07213	6.232e-05	0.1183
969	0.01406	0.03803	0.03743	2705	0.03031	5.32e-05	0.1203
970	0.01057	0.02925	0.03745	2678	0.3835	6.364e-05	0.1129
971	0.01158	0.03163	0.03776	2744	0.08375	6.213e-05	0.1181
972	0.008489	0.0232	0.03753	4561	0.02836	9.043e-05	0.1215
973	0.01377	0.0375	0.03777	2719	0.04282	5.126e-05	0.1171
974	0.01186	0.03787	0.03779	3850	0.02087	5.19e-05	0.1127
975	0.01411	0.03842	0.03796	24300	0.03487	5.129e-05	0.1179
976	0.01037	0.02806	0.03753	2896	0.08329	6.946e-05	0.1166
977	0.0139	0.03819	0.03767	1844	0.02219	5.241e-05	0.1193
978	0.009036	0.02706	0.03755	2717	0.02869	8.143e-05	0.1196
979	0.01321	0.03693	0.03751	2277	0.273	5.087e-05	0.1065
980	0.01055	0.02931	0.03743	2906	0.2717	6.369e-05	0.1131
981	0.008197	0.02324	0.03763	2811	0.02132	9.048e-05	0.1216
982	0.01126	0.03013	0.03761	3664	0.06388	6.178e-05	0.1158
983	0.01378	0.03658	0.03756	1891	0.1946	5.263e-05	0.1149
984	0.01396	0.03779	0.03793	1649	0.02309	5.349e-05	0.1203
985	0.01294	0.03777	0.03749	2239	0.1078	5.479e-05	0.1157
986	0.0142	0.03789	0.03741	2132	0.02182	5.164e-05	0.1183
987	0.01162	0.03156	0.03744	2416	0.06883	6.306e-05	0.1188
988	0.009774	0.02755	0.03759	2792	0.02763	7.794e-05	0.1157
989	0.01627	0.04492	0.03755	2186	0.02216	4.334e-05	0.1172
990	0.0137	0.03799	0.03796	2268	0.02546	5.323e-05	0.1185
991	0.01356	0.03666	0.03765	1993	0.2492	5.142e-05	0.112
992	0.007982	0.02387	0.03883	7456	0.02296	8.459e-05	0.1173
993	0.01163	0.03296	0.03768	3244	0.07456	6.342e-05	0.1176
994	0.01373	0.03819	0.03739	2108	0.02737	5.118e-05	0.1167
995	0.008069	0.02184	0.03857	5194	0.08623	9.143e-05	0.1185
996	0.01366	0.03867	0.03768	1985	0.03568	5.232e-05	0.1184
997	0.01597	0.04091	0.03776	1605	0.04849	5.452e-05	0.1228
998	0.01043	0.02437	0.0379	2138	0.03968	8.93e-05	0.1234
999	0.008135	0.02276	0.03747	2647	0.02147	8.355e-05	0.1147
1000	0.008222	0.02423	0.03752	2566	0.01364	8.336e-05	0.1153
