# Supplementary material for: Constraint-Based Modeling and Kinetic Analysis of the Smad Dependent TGF-β Signaling Pathway
Source: PLoS One. 2007 Sep 26;2(9):e936. doi: 10.1371/journal.pone.0000936 (PMC1978528; doi:10.1371/journal.pone.0000936)
Supplement: Table S2 — (0.19 MB XLS) [file pone.0000936.s002.xls]

## Sheet: Table S2
Table S2: 1000 parameter sets for the 7 estimated constants obtained by only fitting the time course data
Parameter Sets
Min Value	0.001309	0.008435	0.001571	0.1088	1.383e-05	3.152e-07	0.07243
Max Value	0.5195	4.874	0.04571	6835000	0.9988	0.000203	0.9985
log10(max-min)	2.59865	2.7618	1.46384	7.79811	4.85866	2.80891	1.13943							Kcd
1	0.5195	1.441	0.007493	0.9717	1.383e-05	1.456e-06	0.9345
2	0.008749	0.03891	0.002903	3316	0.06654	2.065e-06	0.1301
3	0.001309	0.008435	0.01209	2561	0.4305	3.152e-07	0.1687
4	0.005874	0.03619	0.004166	101.7	0.6764	2.671e-06	0.1001
5	0.01786	2.016	0.01222	24.67	0.001656	1.424e-05	0.5701
6	0.02981	0.8873	0.01309	2.57	0.03459	1.192e-05	0.3704
7	0.03183	1.099	0.01203	4.934	0.0009292	9.939e-06	0.146
8	0.03035	1.4	0.007896	3.284	0.1406	1.771e-05	0.226
9	0.03162	0.2709	0.01056	20.36	0.007507	8.956e-06	0.445
10	0.02878	1.872	0.008175	47.09	0.1009	2.017e-05	0.4633
11	0.0338	1.788	0.006628	15.98	0.02385	2.752e-05	0.5055
12	0.01471	0.5188	0.01186	6.185	0.003017	9.223e-06	0.6363
13	0.02571	2.335	0.008246	1.205	0.9081	9.922e-06	0.3072
14	0.03554	0.1481	0.01044	63.14	0.003974	1.131e-05	0.5169
15	0.05479	0.2948	0.0093	19.54	0.01898	1.621e-05	0.7496
16	0.06547	0.8555	0.02484	1.124	0.01121	1.226e-05	0.4339
17	0.03413	0.8086	0.01266	0.8491	0.01201	1.551e-05	0.3126
18	0.03456	2.857	0.01159	0.3827	0.0009232	2.051e-05	0.6712
19	0.04283	0.208	0.008969	10.43	0.004573	5.461e-06	0.7419
20	0.03734	2.452	0.01061	7.689	0.0006829	7.261e-06	0.575
21	0.04064	3.59	0.008985	2.019	0.1847	1.504e-05	0.4597
22	0.02951	1.929	0.00824	2.287	0.01565	1.667e-05	0.3892
23	0.02878	0.8175	0.01004	405.3	0.0486	1.066e-05	0.4375
24	0.03997	1.461	0.01179	10.15	0.3234	1.09e-05	0.4339
25	0.03174	0.9696	0.01339	25.22	0.005902	1.523e-05	0.5002
26	0.0315	0.9067	0.01302	5.541	0.08909	2.477e-05	0.7733
27	0.02592	0.5332	0.006364	11.26	0.2326	1.969e-05	0.4685
28	0.02791	1.667	0.009996	3.571	0.002204	1.392e-05	0.6061
29	0.04041	2.829	0.009904	1.265	0.8314	9.123e-06	0.9377
30	0.04614	0.6885	0.01305	3.059	0.05192	1.379e-05	0.3942
31	0.06077	1.024	0.007241	1.122	0.001308	6.249e-06	0.4727
32	0.03827	0.9976	0.01012	0.3994	0.2855	1.067e-05	0.3324
33	0.04672	0.4323	0.01659	42.26	0.01277	1.691e-05	0.3768
34	0.02501	0.3357	0.009052	6.62	0.0125	1.79e-05	0.3912
35	0.02897	0.6515	0.008461	71.78	0.0006502	1.815e-05	0.5436
36	0.02964	0.4265	0.01054	5.577	0.0009523	9.163e-06	0.6977
37	0.03504	3.919	0.009061	3.69	0.02065	1.64e-05	0.5648
38	0.04203	1.93	0.008524	1.095	0.06687	5.117e-05	0.7729
39	0.03357	0.2681	0.007672	29.59	0.03721	1.02e-05	0.8969
40	0.03571	3.376	0.007909	73.84	0.5039	1.868e-05	0.07692
41	0.03083	3.325	0.007664	1.333	0.32	2.036e-05	0.6041
42	0.03298	1.924	0.01151	3.558	0.006574	1.137e-05	0.7959
43	0.02368	1.86	0.01071	0.3534	0.006202	7.294e-06	0.3417
44	0.04232	0.5346	0.009535	6.086	0.008073	1.053e-05	0.7412
45	0.03866	0.7408	0.00989	77.82	0.06418	1.865e-05	0.9299
46	0.02729	1.123	0.007743	1.85	0.1039	2.135e-05	0.4028
47	0.03334	1.176	0.005896	21.46	0.001094	1.142e-05	0.7879
48	0.03719	1.511	0.01199	4.197	0.05609	8.933e-06	0.5472
49	0.003873	2.478	0.02029	4.118	0.0007023	9.803e-06	0.2607
50	0.02525	3.15	0.006238	3.699	0.4267	2.004e-05	0.4352
51	0.04595	0.6041	0.01426	3.123	0.03352	1.601e-05	0.7152
52	0.04762	0.7277	0.01537	0.5613	0.07269	2.271e-05	0.898
53	0.03672	0.8435	0.008892	17.43	0.001296	1.729e-05	0.997
54	0.05043	0.6004	0.0191	1.82	0.1134	1.275e-05	0.728
55	0.03131	0.3931	0.007201	22.72	0.0008517	1.734e-05	0.5093
56	0.03947	1.781	0.008728	0.8581	0.001665	8.008e-06	0.4837
57	0.05752	0.6624	0.0213	3.723	0.0005891	1.944e-05	0.5346
58	0.03837	0.3503	0.009828	24.68	0.000345	1.332e-05	0.571
59	0.04212	0.4746	0.009499	6.739	0.02089	1.325e-05	0.9497
60	0.0281	0.1406	0.007733	127.9	0.0006235	1.611e-05	0.8921
61	0.06477	1.113	0.02783	0.6124	0.1734	1.437e-05	0.4549
62	0.05744	0.2201	0.01288	6.851	0.1509	1.665e-05	0.7782
63	0.04006	0.7509	0.01254	4.082	0.003294	1.491e-05	0.4336
64	0.04112	0.2397	0.01449	8.775	0.05222	2.706e-05	0.7141
65	0.04354	0.6076	0.01164	1.856	0.03202	1.266e-05	0.5968
66	0.004447	0.1009	0.005345	6835000	0.06886	5.957e-05	0.8377
67	0.04429	0.3117	0.01339	6.527	0.002515	9.362e-06	0.8105
68	0.03648	1.705	0.01056	2.052	0.3652	2.918e-05	0.8225
69	0.04861	1.227	0.01546	0.3971	0.009309	2.181e-05	0.4552
70	0.03518	0.297	0.01098	40.03	0.003546	1.242e-05	0.9698
71	0.04977	1.088	0.009589	1.271	0.03528	9.364e-06	0.7022
72	0.03437	1.88	0.009377	0.7098	0.05729	1.61e-05	0.3451
73	0.06041	0.1183	0.0138	9.18	0.05733	9.847e-06	0.7404
74	0.03926	2.461	0.008679	1.072	0.2137	1.586e-05	0.7203
75	0.05631	0.3571	0.0193	1.563	0.07058	1.476e-05	0.862
76	0.02979	2.197	0.008586	1.603	0.07211	1.794e-05	0.3537
77	0.03975	0.5097	0.01453	7.271	0.5956	1.652e-05	0.7323
78	0.06527	0.4598	0.01178	2.536	0.7673	1.769e-05	0.6349
79	0.01825	0.553	0.00783	65.1	0.0008748	1.367e-05	0.5779
80	0.03582	0.3482	0.008863	7.737	0.001561	1.566e-05	0.4912
81	0.03369	1.778	0.009031	1.241	0.000678	6.733e-06	0.3502
82	0.03051	1.365	0.01167	27.12	0.9988	9.818e-06	0.926
83	0.03918	1.253	0.01265	1.814	0.0244	1.925e-05	0.4578
84	0.02324	0.0764	0.01119	246.9	0.001587	1.082e-05	0.4101
85	0.04518	0.9525	0.01335	11.93	0.00527	1.186e-05	0.2619
86	0.04426	0.6627	0.008628	71.96	0.0007169	7.977e-06	0.7767
87	0.04249	2.509	0.01496	2.959	0.002572	1.235e-05	0.288
88	0.0363	3.435	0.01019	4.901	0.0007935	7.222e-06	0.5062
89	0.02732	1.833	0.008438	2.235	0.7658	1.678e-05	0.3796
90	0.03907	0.07061	0.004898	81.04	0.009403	4.536e-06	0.8923
91	0.02563	2.239	0.00806	4.402	0.002463	1.646e-05	0.5146
92	0.03328	3.084	0.007893	0.4139	0.2818	1.286e-05	0.6263
93	0.05605	0.7315	0.01261	5.804	0.001571	1.449e-05	0.4176
94	0.03704	0.9906	0.008019	26.64	0.6041	1.935e-05	0.1804
95	0.04089	0.3704	0.01269	17.54	0.007902	1.461e-05	0.5029
96	0.04798	0.2223	0.007784	4.367	0.0156	2.504e-05	0.4498
97	0.04702	0.5948	0.01933	3.213	0.01479	1.1e-05	0.6583
98	0.03509	0.1579	0.01039	32.68	0.008874	1.13e-05	0.2028
99	0.03909	0.4063	0.007824	2.41	0.01357	1.503e-05	0.7012
100	0.0378	0.241	0.009436	15.46	0.000899	9.968e-06	0.4741
101	0.02211	0.1988	0.008141	371.8	0.007385	1.865e-05	0.8569
102	0.0467	1.152	0.01418	0.526	0.002513	1.596e-06	0.3888
103	0.03669	2.456	0.01018	110.3	0.2021	2.427e-05	0.4129
104	0.02921	2.861	0.007082	0.6774	0.1954	2.43e-05	0.3088
105	0.02029	2.606	0.00804	2.186	0.2531	1.768e-05	0.5056
106	0.03595	0.6454	0.00602	5.738	0.00121	7.456e-06	0.7272
107	0.03503	1.855	0.009761	1.13	0.01445	1.046e-05	0.4761
108	0.02968	1.214	0.008434	2.243	0.009398	1.827e-05	0.4059
109	0.03079	0.1369	0.008392	6.291	0.003821	6.923e-06	0.4862
110	0.01399	0.6585	0.005028	764.5	0.2988	1.553e-05	0.5193
111	0.05601	0.3853	0.009494	7.004	0.01452	4.707e-06	0.869
112	0.03975	0.6123	0.01155	3.216	0.05985	1.224e-05	0.5107
113	0.02768	1.922	0.008651	5.572	0.009225	1.533e-05	0.4724
114	0.0662	4.609	0.03128	0.3348	0.01738	1.379e-05	0.447
115	0.03547	0.3237	0.01134	10.7	0.4237	2.204e-05	0.6809
116	0.03806	0.3595	0.00841	1.698	0.001062	1.674e-05	0.4071
117	0.03981	1.561	0.01048	1.82	0.00109	7.454e-06	0.3289
118	0.007282	0.4421	0.01117	3.478	0.239	1.048e-05	0.6896
119	0.04954	1.25	0.01508	3.861	0.01325	1.947e-05	0.4678
120	0.04779	0.2106	0.01505	454	0.004526	9.933e-06	0.511
121	0.0421	0.5073	0.008596	1.748	0.004938	1.51e-05	0.4746
122	0.0349	0.6365	0.008211	1593	0.01363	9.092e-06	0.746
123	0.03402	3.475	0.007646	3.548	0.08833	2.02e-05	0.9085
124	0.04413	1.223	0.01122	0.6011	0.02685	1.465e-05	0.4778
125	0.02596	0.4907	0.008136	8.008	0.0458	5.357e-06	0.1693
126	0.02937	1.598	0.007805	4.35	0.2118	1.491e-05	0.5006
127	0.03049	3.864	0.007888	0.4215	0.8144	1.199e-05	0.6774
128	0.01417	4.305	0.01339	1.248	0.1589	2.631e-06	0.4854
129	0.04404	0.2482	0.01336	206.4	0.1721	1.434e-05	0.3815
130	0.04864	0.4777	0.01626	6.318	0.007051	1.375e-05	0.4878
131	0.05067	0.1248	0.008803	48.96	0.001148	4.689e-06	0.6974
132	0.03476	0.6409	0.01358	4.958	0.05227	2.217e-05	0.431
133	0.04272	0.7337	0.014	0.7445	0.001372	1.276e-05	0.5607
134	0.03727	0.7955	0.01145	3.146	0.5605	9.651e-06	0.7952
135	0.03929	0.3053	0.008089	6.222	0.0006905	1.197e-05	0.5719
136	0.04234	0.3321	0.009325	2.208	0.01223	1.52e-05	0.7755
137	0.02891	0.3058	0.009731	13.42	0.001752	1.262e-05	0.4963
138	0.03538	0.2513	0.007365	11.94	0.0097	9.327e-06	0.4567
139	0.0354	0.4065	0.00898	41.92	0.00018	1.365e-05	0.4779
140	0.03987	1.601	0.008926	1.725	0.01009	1.008e-05	0.561
141	0.02645	0.5013	0.01132	41.25	0.004771	6.455e-06	0.6058
142	0.02435	0.2174	0.007814	5.95	0.008454	2.11e-05	0.2245
143	0.03043	0.5155	0.006915	15.21	0.00295	8.367e-06	0.3826
144	0.03342	0.6495	0.01268	12.66	0.00176	2.006e-05	0.8273
145	0.02761	0.71	0.01086	1.63	0.005618	1.115e-05	0.3712
146	0.02882	4.078	0.008877	2.271	0.01441	1.282e-05	0.3885
147	0.04502	0.549	0.01314	27.77	0.01282	1.72e-05	0.4784
148	0.06558	0.7577	0.02713	1.139	0.018	1.286e-05	0.3972
149	0.03785	0.7853	0.01253	3.988	0.03523	1.52e-05	0.392
150	0.04399	0.7794	0.01055	2.54	0.1925	7.889e-06	0.406
151	0.03538	0.1871	0.01117	8.466	0.003887	1.042e-05	0.4809
152	0.05892	1.829	0.01183	0.6741	0.001395	6.509e-06	0.4033
153	0.07797	0.976	0.02049	2.362	0.03698	1.04e-05	0.2832
154	0.01452	0.7594	0.01014	1.884	0.001345	1.144e-05	0.4923
155	0.03088	0.179	0.01001	5.545	0.003285	8.992e-06	0.4575
156	0.02504	0.394	0.006041	32.77	0.004448	1.957e-05	0.8565
157	0.03237	0.6797	0.009401	80.4	0.001114	1.711e-05	0.5405
158	0.02518	0.8854	0.008545	7.107	0.00266	1.098e-05	0.554
159	0.02913	2.161	0.008281	1.539	0.001033	2.042e-05	0.3664
160	0.03255	2.666	0.008386	0.3938	0.4621	1.68e-05	0.8213
161	0.02203	1.347	0.008097	0.5849	0.8364	1.654e-05	0.4887
162	0.04181	0.3099	0.008449	263	0.005402	9.825e-06	0.8471
163	0.02802	1.677	0.007812	6.946	0.0001932	1.663e-05	0.57
164	0.0321	4.397	0.007844	0.7907	0.3975	9.594e-06	0.5903
165	0.03455	0.8294	0.01267	1.594	0.03498	1.28e-05	0.4495
166	0.0534	0.6873	0.01593	1.625	0.0007276	1.475e-05	0.8044
167	0.1477	0.1375	0.01578	3.611	0.06584	6.786e-06	0.6079
168	0.02155	0.4773	0.01191	1812	0.08068	1.401e-05	0.3942
169	0.07176	0.6636	0.0119	3.117	0.07694	2.119e-05	0.09577
170	0.04921	0.264	0.01388	10.05	0.009843	1.631e-05	0.4184
171	0.0317	0.5118	0.01236	6.905	0.2518	1.086e-05	0.936
172	0.04082	1.656	0.006841	13.04	0.000782	1.068e-05	0.4253
173	0.02877	0.8666	0.0115	5.86	0.003203	1.28e-05	0.4951
174	0.02103	0.1887	0.004655	338.5	0.0008649	1.322e-05	0.6264
175	0.03838	0.4027	0.00996	6.554	0.5847	1.682e-05	0.9288
176	0.03117	4.874	0.02793	1.829	0.09268	4.319e-05	0.184
177	0.02889	0.9689	0.00742	9.846	0.04517	1.667e-05	0.6191
178	0.03668	2.086	0.01059	6.49	0.000679	8.597e-06	0.1948
179	0.03106	1.396	0.008197	6.594	0.3005	1.697e-05	0.3474
180	0.02337	3.839	0.00948	1.74	0.00112	1.79e-05	0.3559
181	0.02846	0.991	0.005974	24.54	0.00106	1.419e-05	0.7416
182	0.04103	1.646	0.007955	16.76	0.09942	1.693e-05	0.6293
183	0.03212	2.459	0.00802	1.093	0.09915	7.921e-06	0.8738
184	0.03364	0.8015	0.01642	6.197	0.02579	1.103e-05	0.4666
185	0.03023	1.806	0.008577	2.778	0.01389	1.706e-05	0.3934
186	0.04859	0.537	0.01347	1.706	0.01556	1.494e-05	0.2225
187	0.04596	0.8313	0.009609	4.367	0.0008829	5.323e-06	0.4805
188	0.03377	0.6413	0.008577	34.46	0.000396	1.361e-05	0.6161
189	0.0596	0.5604	0.01644	5.057	0.03089	1.477e-05	0.3072
190	0.04056	1.601	0.01363	2.005	0.001022	5.612e-06	0.3776
191	0.03427	0.1595	0.01371	7.109	0.004114	1.271e-05	0.5624
192	0.00281	0.03804	0.009843	49.25	0.472	1.935e-05	0.1876
193	0.02776	0.9632	0.007835	0.9295	0.01029	9.55e-06	0.6029
194	0.03026	0.9883	0.009475	7.92	0.003096	1.278e-05	0.3918
195	0.01408	4.29	0.00901	0.918	0.547	1.989e-05	0.557
196	0.03487	1.148	0.007858	6.464	0.01915	1.835e-05	0.7415
197	0.03376	0.7647	0.007968	397.3	0.001979	8.06e-06	0.7807
198	0.0434	3.88	0.009117	0.9155	0.001382	1.631e-05	0.3575
199	0.02487	0.79	0.008047	4.451	0.02593	4.52e-06	0.5313
200	0.02853	2.819	0.006681	2.072	0.01731	1.913e-05	0.4994
201	0.02706	0.4933	0.005354	30	0.001241	1.337e-05	0.3126
202	0.02764	4.077	0.008367	1.799	0.2779	1.54e-05	0.5106
203	0.03963	1.825	0.01232	3.957	0.08868	1.515e-05	0.5033
204	0.04904	0.582	0.01102	15.03	0.06919	1.64e-05	0.6398
205	0.04414	0.8648	0.0137	0.5063	0.03307	1.258e-05	0.5078
206	0.01673	1.285	0.009812	6.124	0.4659	1.824e-05	0.6419
207	0.02676	0.5185	0.007503	85.21	0.0001274	1.193e-05	0.2735
208	0.03876	0.4443	0.009498	12	0.006482	9.219e-06	0.5293
209	0.03379	0.9032	0.01306	2.558	0.0001614	1.639e-05	0.3331
210	0.03234	0.1442	0.001571	45.44	0.01596	1.272e-05	0.3796
211	0.06144	0.5573	0.009882	1.564	0.01983	1.248e-05	0.6858
212	0.03319	0.3806	0.009259	7.955	0.0347	1.908e-05	0.8864
213	0.04869	2.629	0.01068	3.764	0.0001401	1.35e-05	0.3854
214	0.03372	4.029	0.008228	72.82	0.7776	2.2e-05	0.4052
215	0.02953	1.833	0.007681	0.3692	0.7408	2.281e-05	0.5543
216	0.04042	0.6351	0.01186	8.053	0.004604	1.626e-05	0.9948
217	0.03552	0.3103	0.009692	24.14	0.009974	7.801e-06	0.9775
218	0.03089	1.837	0.008341	8.636	0.01771	1.549e-05	0.393
219	0.04651	0.5934	0.01991	16.52	0.00154	2.234e-05	0.8711
220	0.04448	0.7454	0.01328	1.948	0.01087	1.182e-05	0.4146
221	0.03894	0.6668	0.02236	5.437	0.03622	1.389e-05	0.4022
222	0.03995	0.5706	0.02024	3.095	0.03597	2.498e-05	0.5021
223	0.04092	1.214	0.01045	3.823	0.01008	1.97e-05	0.3805
224	0.04466	0.6404	0.03061	3.975	0.001252	2.058e-05	0.3893
225	0.03656	0.1803	0.01044	8.785	0.005034	9.643e-06	0.5243
226	0.03691	0.7249	0.01006	1.19	0.002968	1.368e-05	0.1448
227	0.03521	0.6213	0.00678	15.04	0.01334	1.145e-05	0.716
228	0.03545	1.183	0.007942	3.204	0.3138	3.061e-05	0.5766
229	0.03086	0.6291	0.004768	19.74	0.001594	8.08e-06	0.816
230	0.03277	2.369	0.008484	1.259	0.01148	1.909e-05	0.3557
231	0.03616	3.677	0.009521	0.6271	0.02513	2.324e-05	0.4716
232	0.03278	0.4682	0.006186	65.16	0.001765	1.25e-05	0.7942
233	0.03059	2.482	0.008211	3.132	0.01169	1.69e-05	0.8063
234	0.03504	3.907	0.007783	0.7986	0.2076	1.973e-05	0.376
235	0.04745	0.5789	0.01519	2.958	0.05994	1.597e-05	0.666
236	0.04615	0.2637	0.01419	7.798	0.06145	1.478e-05	0.747
237	0.05564	1.432	0.0146	0.956	0.001205	1.757e-05	0.8811
238	0.04135	0.3702	0.01502	8.843	0.04834	1.637e-05	0.4401
239	0.04631	1.276	0.01366	5.099	0.0005285	1.146e-05	0.7239
240	0.0375	1.238	0.01182	1.19	0.1696	1.205e-05	0.8055
241	0.05021	0.2049	0.01398	18.91	0.004258	1.859e-05	0.6332
242	0.05184	1.052	0.01803	1.037	0.0009569	1.133e-05	0.332
243	0.04643	0.3032	0.01489	1.519	0.009476	1.575e-05	0.7003
244	0.03601	0.8547	0.006869	17.01	0.002598	2.378e-05	0.9459
245	0.053	0.2325	0.02579	6.876	0.2457	2.448e-05	0.7665
246	0.02987	0.5239	0.006867	18.98	0.007811	1.959e-05	0.9323
247	0.07733	0.6062	0.03029	0.925	0.01725	1.344e-05	0.6623
248	0.03497	0.7895	0.009779	6.31	0.0125	1.845e-05	0.3861
249	0.04805	0.7329	0.01709	0.9999	0.4268	1.45e-05	0.7512
250	0.0554	0.7477	0.01797	2.224	0.01347	1.722e-05	0.8267
251	0.04965	0.1374	0.01751	25.3	0.03199	1.764e-05	0.5435
252	0.04042	2.199	0.01335	0.9696	0.2205	3.038e-05	0.4116
253	0.03555	1.148	0.01292	2.983	0.04761	1.862e-05	0.5908
254	0.03398	0.5703	0.01178	11.91	0.1902	2.365e-05	0.3443
255	0.05395	1.798	0.01508	1.727	0.009785	1.697e-05	0.317
256	0.04368	0.3594	0.01462	7.69	0.0007872	1.219e-05	0.5461
257	0.04901	0.2188	0.01415	3.827	0.06306	1.124e-05	0.5874
258	0.03251	0.5243	0.007121	8.118	0.08077	1.187e-05	0.8024
259	0.03693	0.2142	0.01082	8.505	0.4143	2.047e-05	0.7142
260	0.02656	1.427	0.006227	4.537	0.01156	1.847e-05	0.6677
261	0.04801	1.105	0.01515	3.243	0.01607	1.583e-05	0.6268
262	0.04199	4.584	0.0179	0.5018	0.02032	1.91e-05	0.2773
263	0.06804	2.95	0.01138	1.324	0.0008966	1.117e-05	0.8529
264	0.04429	0.4154	0.0109	0.9359	0.05482	1.083e-05	0.3913
265	0.04907	0.2288	0.01814	12.66	0.01107	3.028e-05	0.5961
266	0.04448	0.4414	0.008615	6.391	0.02336	1.678e-05	0.8711
267	0.03704	1.355	0.01011	4.482	0.001773	6.081e-06	0.1774
268	0.03428	0.6811	0.01228	105.8	0.001991	1.695e-05	0.9578
269	0.04102	0.9501	0.01811	5.244	0.05534	7.601e-06	0.846
270	0.04882	0.3438	0.01081	26.09	0.01819	1.367e-05	0.3607
271	0.04208	1.239	0.0126	3.665	0.02093	2.077e-05	0.4598
272	0.04009	0.3652	0.01335	9.967	0.004006	7.829e-06	0.7993
273	0.04067	3.493	0.0448	3.004	0.00111	3.646e-06	0.4803
274	0.03565	3.412	0.008487	1.712	0.04189	2.514e-05	0.6209
275	0.03674	2.949	0.005528	0.4179	0.03219	7.803e-06	0.7211
276	0.04377	0.5705	0.01062	3.496	0.0002016	1.954e-05	0.3514
277	0.03847	0.3093	0.008195	1565	0.009141	1.179e-05	0.6164
278	0.03573	1.588	0.008297	217.2	0.01556	1.789e-05	0.9867
279	0.03142	0.9092	0.009814	12.22	0.001676	1.664e-05	0.971
280	0.03704	2.055	0.00819	2.888	0.001546	1.392e-05	0.4614
281	0.03473	0.2514	0.0116	38.15	0.2934	1.175e-05	0.8713
282	0.04524	0.3804	0.01672	3.138	0.03218	1.648e-05	0.6814
283	0.03798	0.3658	0.01631	8.377	0.001474	9.248e-06	0.9814
284	0.04538	1.111	0.01392	3.28	0.02784	5.405e-05	0.5386
285	0.03025	0.6399	0.01191	34.09	0.01894	1.599e-05	0.4666
286	0.05267	1.12	0.01411	1.546	0.002099	1.516e-05	0.6836
287	0.04731	0.7166	0.01247	19.48	0.001243	3.749e-06	0.4912
288	0.04647	0.1795	0.01337	3.904	0.005546	1.65e-05	0.9446
289	0.03481	1.019	0.00578	12.07	0.001738	1.761e-05	0.7315
290	0.03937	1.758	0.009747	0.7403	0.00122	6.272e-06	0.3914
291	0.04311	0.9382	0.01317	4.051	0.04496	1.514e-05	0.2349
292	0.03953	0.2809	0.01261	36.95	0.01357	1.215e-05	0.3904
293	0.03855	2.156	0.01021	1.672	0.02077	1.869e-05	0.4887
294	0.1105	0.2366	0.01422	1.609	0.001581	1.098e-05	0.7162
295	0.04036	1.714	0.01366	2.894	0.0009403	5.475e-06	0.3768
296	0.03714	3.324	0.009738	21.23	0.004765	8.489e-06	0.929
297	0.03631	0.4997	0.007261	7.666	0.1001	1.852e-05	0.6774
298	0.01082	0.354	0.009848	14.61	0.001422	8.063e-05	0.7924
299	0.03997	0.4021	0.00873	4.658	0.08543	1.343e-05	0.6168
300	0.04125	1.587	0.01795	31.82	0.0004181	1.963e-05	0.607
301	0.02677	0.4246	0.008518	26.85	0.0008709	1.231e-05	0.3472
302	0.03594	0.532	0.009601	32.17	0.001609	9.199e-06	0.7308
303	0.03058	1.96	0.03167	33.82	0.00564	1.463e-05	0.2964
304	0.0489	0.6553	0.015	3.648	0.01381	1.568e-05	0.5911
305	0.03805	0.5126	0.006371	25.61	0.01418	1.423e-05	0.4084
306	0.05542	0.5505	0.0123	4.255	0.03649	1.433e-05	0.4917
307	0.05838	2.063	0.01304	2.065	0.001145	3.411e-06	0.5018
308	0.03673	1.764	0.01061	27.65	0.05057	7.883e-06	0.3598
309	0.02501	0.2539	0.00954	1886	0.1289	1.704e-05	0.7262
310	0.02706	3.26	0.004986	0.2501	0.01389	9.149e-06	0.2796
311	0.03816	0.441	0.01071	1417	0.005966	1.593e-05	0.144
312	0.05699	0.5347	0.03196	5.443	0.0003293	3.771e-05	0.3427
313	0.05428	0.6069	0.01949	1.464	0.07454	1.298e-05	0.736
314	0.05208	1.901	0.009627	1.716	0.007248	1.049e-05	0.2987
315	0.03725	0.6564	0.01435	8.204	0.6312	1.229e-05	0.07394
316	0.05569	0.6031	0.02029	2.757	0.06886	1.82e-05	0.4221
317	0.02704	0.7483	0.009525	22.11	0.007869	2.651e-05	0.8027
318	0.03709	0.4034	0.009238	4.401	0.07476	2.639e-05	0.8966
319	0.04042	0.2325	0.008328	5.4	0.02791	1.65e-05	0.7421
320	0.01496	1.997	0.00917	2.745	0.03051	2.554e-05	0.4389
321	0.03817	0.884	0.01248	8.315	0.56	2.367e-05	0.4972
322	0.04611	0.7055	0.01291	91.66	0.02821	1.551e-05	0.6919
323	0.03308	0.4675	0.008739	1.733	0.0008404	1.832e-05	0.6564
324	0.0364	1.802	0.006016	1.43	0.008176	1.672e-05	0.4256
325	0.04005	0.8145	0.01437	3.954	0.0008517	1.408e-05	0.5887
326	0.02707	1.139	0.01298	1.049	0.03456	1.374e-05	0.4416
327	0.04196	0.7109	0.01194	3.199	0.003998	1.565e-05	0.3387
328	0.04755	0.2253	0.01266	10.38	0.004297	1.469e-05	0.9316
329	0.0375	0.4558	0.009525	3.627	0.3674	1.727e-05	0.9267
330	0.03743	0.6328	0.01194	8.544	0.001597	1.605e-05	0.932
331	0.02024	0.7159	0.01271	4.073	0.007127	1.41e-05	0.6833
332	0.05497	0.5942	0.01921	0.7613	0.1257	1.644e-05	0.7165
333	0.04307	0.3766	0.01332	4.444	0.1639	1.635e-05	0.2922
334	0.04185	1.42	0.01285	11.93	0.003711	8.147e-06	0.5266
335	0.0409	0.5384	0.01783	3.217	0.0259	7.125e-06	0.6025
336	0.02741	0.4549	0.009214	9.186	0.03088	2.112e-05	0.978
337	0.04168	1.048	0.007784	3.252	0.1387	1.798e-05	0.7035
338	0.05431	1.005	0.02324	21.37	0.03827	1.357e-05	0.4086
339	0.02744	1.516	0.003048	0.7211	0.01947	2.378e-05	0.3608
340	0.04279	1.021	0.01498	2.586	0.03938	1.685e-05	0.6375
341	0.05112	4.18	0.01397	1.111	0.001834	1.66e-05	0.7409
342	0.05001	0.539	0.01312	0.9336	0.01943	1.781e-05	0.4307
343	0.04892	0.2175	0.01363	4	0.01071	1.719e-05	0.5079
344	0.0473	1.137	0.01453	2.019	0.001401	3.816e-06	0.5507
345	0.04162	2.086	0.01264	1570	0.006552	8.4e-06	0.4149
346	0.03897	1.66	0.0103	2.864	0.001525	6.818e-06	0.318
347	0.05307	0.7562	0.01218	10.18	0.1064	1.421e-05	0.3804
348	0.04742	0.9895	0.01933	5.631	0.0204	1.153e-05	0.6838
349	0.04654	0.6924	0.01173	7.613	0.002931	1.784e-05	0.9524
350	0.03647	0.7935	0.01268	3.137	0.03362	1.234e-05	0.6559
351	0.0569	0.7312	0.01617	1.087	0.8733	1.436e-05	0.7142
352	0.05936	0.2249	0.01351	18.08	0.02599	6.794e-06	0.4322
353	0.04293	0.5736	0.01603	13.72	0.0187	5.271e-06	0.5405
354	0.03517	3.749	0.009613	1.259	0.2847	1.835e-05	0.6238
355	0.03194	0.479	0.0155	9.33	0.1202	1.591e-05	0.6236
356	0.04638	1.204	0.01076	2.143	0.001398	1.87e-05	0.3478
357	0.03829	0.144	0.008102	11.56	0.04343	1.741e-05	0.9581
358	0.03434	2.76	0.01009	15.56	0.0005832	1.054e-05	0.4606
359	0.03569	0.7788	0.01151	8.337	0.00829	1.632e-05	0.4922
360	0.03765	0.6937	0.008808	1.169	0.0009047	9.268e-06	0.9121
361	0.04328	0.8301	0.0124	1.495	0.03202	1.612e-05	0.5955
362	0.0414	0.6945	0.01312	16.87	0.04124	1.306e-05	0.693
363	0.05033	1.581	0.0105	2.746	0.0009913	4.018e-06	0.0828
364	0.0377	0.5426	0.01036	961.8	0.9341	1.661e-05	0.8893
365	0.03694	0.4586	0.007727	60.3	0.001264	1.87e-05	0.9756
366	0.03136	1.521	0.01052	2.365	0.001146	6.161e-06	0.2537
367	0.04577	0.6281	0.01344	8.5	0.003166	1.587e-05	0.9175
368	0.0397	0.2805	0.02966	91.14	0.006615	1.307e-05	0.5303
369	0.03143	1.786	0.007881	4.572	0.01494	1.09e-05	0.4462
370	0.03675	1.238	0.01357	1.928	0.0002584	5.62e-06	0.3939
371	0.04043	3.167	0.009069	1.041	0.2345	1.575e-05	0.5845
372	0.04167	0.158	0.01417	3.108	0.06701	1.694e-05	0.8044
373	0.02957	0.9388	0.01051	11.13	0.02553	1.276e-05	0.5827
374	0.03584	1.352	0.007758	5.374	0.01378	1.839e-05	0.7002
375	0.03273	1.337	0.008789	2.222	0.7096	1.686e-05	0.4219
376	0.06268	0.5253	0.03784	1.055	0.1223	2.245e-05	0.5547
377	0.03783	0.5741	0.007799	17.56	0.001037	8.088e-06	0.9556
378	0.04822	1.992	0.02801	0.9121	0.02401	5.673e-05	0.7009
379	0.04285	0.8386	0.007495	0.9067	0.01623	1.818e-05	0.633
380	0.04183	0.6836	0.01369	15.06	0.1053	1.386e-05	0.4416
381	0.0412	1.384	0.01265	9.061	0.00859	8.016e-06	0.5152
382	0.02669	0.2198	0.01272	33.33	0.02638	1.465e-05	0.4152
383	0.04297	2.872	0.01296	0.3034	0.01291	3.734e-06	0.4756
384	0.03793	0.6109	0.01275	35.01	0.0008705	1.134e-05	0.4262
385	0.0364	3.696	0.008029	0.4703	0.05064	6.909e-06	0.2807
386	0.03108	0.4177	0.00917	4.961	0.704	1.094e-05	0.8591
387	0.03719	0.5077	0.007383	1.601	0.00125	1.612e-05	0.9876
388	0.04474	0.6227	0.01204	3.615	0.005494	1.637e-05	0.9463
389	0.03696	0.7868	0.01238	2.589	0.02808	1.771e-05	0.4334
390	0.05271	0.5102	0.01587	3.807	0.008044	1.363e-05	0.6875
391	0.03962	0.3577	0.01303	14.99	0.01133	1.314e-05	0.442
392	0.02319	1.504	0.00927	0.8012	0.1489	1.174e-05	0.2683
393	0.03958	2.228	0.01397	5.536	0.02468	7.513e-06	0.1826
394	0.03794	2.757	0.009753	6.805	0.2204	7.548e-06	0.7253
395	0.05142	0.6418	0.01905	1.142	0.06862	1.048e-05	0.3819
396	0.04271	1.424	0.004406	4.189	0.1775	8.444e-06	0.3604
397	0.04161	0.6062	0.008046	14.31	0.00219	8.563e-06	0.2544
398	0.03053	1.457	0.006368	2.468	0.00122	1.632e-05	0.4445
399	0.04602	0.4729	0.01271	1.744	0.03458	1.552e-05	0.6585
400	0.04414	1.908	0.01298	0.4602	0.005632	1.82e-05	0.748
401	0.05652	4.26	0.01171	3.529	0.000842	7.874e-06	0.3962
402	0.0532	0.6091	0.01171	2.326	0.02093	1.183e-05	0.7745
403	0.05126	1.819	0.01276	5.759	0.003025	7.572e-06	0.3712
404	0.0587	0.1996	0.01381	17.01	0.000231	1.411e-05	0.8939
405	0.03291	0.7968	0.03803	7.123	0.007954	1.383e-05	0.9609
406	0.05073	0.6699	0.01881	3.35	0.004513	1.184e-05	0.7215
407	0.0579	0.2446	0.009892	10.98	0.1462	1.651e-05	0.09382
408	0.04899	0.7229	0.02151	1.469	0.4784	1.377e-05	0.2462
409	0.05166	0.4968	0.01603	47.31	0.003917	1.243e-05	0.3548
410	0.04148	1.176	0.0135	94.28	0.2493	2.883e-05	0.7575
411	0.04283	3.416	0.005464	1.736	0.2845	1.733e-05	0.5555
412	0.03845	4.858	0.01015	489.2	0.686	2.545e-05	0.6582
413	0.03976	0.4785	0.0145	14.89	0.5763	1.686e-05	0.7411
414	0.02134	1.583	0.01182	11.2	0.2491	8.994e-06	0.7421
415	0.05875	1.327	0.01868	1.709	0.08524	1.327e-05	0.393
416	0.02201	0.6804	0.01141	3.16	0.003193	1.056e-05	0.5782
417	0.03367	1.813	0.008129	7.196	0.009628	1.708e-05	0.3605
418	0.04344	0.9642	0.01508	2.206	0.0585	1.729e-05	0.1747
419	0.02973	1.167	0.008217	358.4	0.3125	1.753e-05	0.4592
420	0.03477	1.025	0.01315	2.557	0.2082	1.557e-05	0.7749
421	0.04733	0.3698	0.01359	8.648	0.09064	1.03e-05	0.3301
422	0.04489	0.7016	0.01203	9.275	0.002244	8.636e-06	0.3764
423	0.04436	0.2405	0.01368	21.9	0.001772	1.411e-05	0.9449
424	0.04149	0.4006	0.009857	4.315	0.4362	1.67e-05	0.4821
425	0.0366	1.154	0.006192	25.15	0.0001495	1.37e-05	0.9739
426	0.03775	1.943	0.02259	3.963	0.008161	9.227e-06	0.3432
427	0.04019	0.6701	0.02163	15.45	0.002402	1.623e-05	0.9972
428	0.06155	4.595	0.04571	1.332	0.01311	1.466e-05	0.3728
429	0.04282	2.393	0.01427	2.576	0.0006936	5.504e-06	0.4236
430	0.0397	0.5571	0.01474	5.61	0.501	1.37e-05	0.7077
431	0.03425	0.3352	0.01142	9.935	0.0005374	1.663e-05	0.2505
432	0.0317	0.3224	0.00971	3.905	0.05082	1.06e-05	0.5061
433	0.03534	0.857	0.008512	7.095	0.02229	1.799e-05	0.9099
434	0.03151	2.865	0.006228	9.403	0.2628	1.525e-05	0.3456
435	0.07693	0.7895	0.00742	1.884	0.003	1.521e-05	0.8214
436	0.02555	0.368	0.01031	8.834	0.1607	2.066e-05	0.5885
437	0.04108	0.419	0.009731	22.08	0.001592	1.031e-05	0.9196
438	0.05673	1.459	0.01904	0.9758	0.01319	1.839e-05	0.7499
439	0.04827	0.7814	0.01482	2.101	0.0245	1.51e-05	0.6731
440	0.04384	0.2616	0.01473	8.471	0.06312	1.737e-05	0.4139
441	0.04492	0.2549	0.009894	9.267	0.0616	1.942e-05	0.8564
442	0.05488	0.3431	0.01652	5.624	0.01997	1.525e-05	0.6275
443	0.04195	0.3949	0.01522	5.4	0.1271	1.659e-05	0.8044
444	0.05539	0.4135	0.01903	3.756	0.00645	1.131e-05	0.7488
445	0.0429	0.5753	0.01555	3.579	0.9592	5.686e-05	0.7493
446	0.0379	2.025	0.01165	1.289	0.003565	1.661e-05	0.564
447	0.04809	0.4823	0.01458	1.342	0.03056	1.586e-05	0.4265
448	0.05363	0.7915	0.01531	7.222	0.0003871	1.039e-05	0.5697
449	0.05672	0.0737	0.01773	16.87	0.01058	1.285e-05	0.7253
450	0.05181	0.8555	0.01863	0.7026	0.1411	1.118e-05	0.8516
451	0.04448	1.776	0.01277	0.9993	0.02412	1.867e-05	0.6227
452	0.05818	0.4133	0.01771	3.14	0.04546	1.488e-05	0.2289
453	0.03925	0.9741	0.01112	3.223	0.6638	3.286e-05	0.9914
454	0.06048	0.3536	0.02717	1.396	0.01664	1.24e-05	0.6259
455	0.03368	2.072	0.009134	1.466	0.2111	1.58e-05	0.9499
456	0.06652	0.3764	0.02118	4.596	0.05208	2.942e-05	0.8488
457	0.03821	0.103	0.01275	38.6	0.09997	1.977e-05	0.6839
458	0.04593	0.9959	0.0123	0.8511	0.002509	5.262e-06	0.5895
459	0.03171	0.8422	0.008785	8.762	0.03446	2.111e-05	0.3927
460	0.05189	3.752	0.01632	24.37	0.05251	1.718e-05	0.6129
461	0.06491	0.5616	0.005211	0.7	0.003391	1.431e-05	0.3386
462	0.08748	0.5899	0.01865	1.915	0.01082	2.052e-05	0.6216
463	0.05281	0.1465	0.01829	182	0.01714	1.187e-05	0.6075
464	0.03852	0.4611	0.01166	2.72	0.001546	1.432e-05	0.5302
465	0.0484	0.1458	0.01111	5.548	0.0389	1.046e-05	0.3707
466	0.05101	1.452	0.01555	2.95	0.01214	1.608e-05	0.6066
467	0.04279	0.9791	0.01432	4.189	0.04408	1.666e-05	0.7254
468	0.03734	2.092	0.0102	0.4661	0.002546	1.566e-05	0.4011
469	0.0412	0.6385	0.01292	1.394	0.001259	1.007e-05	0.8353
470	0.03468	1.816	0.01071	32.03	0.08828	2.624e-05	0.7862
471	0.03067	3.795	0.009398	0.7786	0.02671	1.067e-05	0.6349
472	0.03478	3.001	0.009376	0.673	0.1624	1.883e-05	0.133
473	0.03341	0.2401	0.01381	6.345	0.1261	2.533e-05	0.5056
474	0.03417	4.393	0.008527	1.5	0.2816	1.726e-05	0.4878
475	0.02967	2.094	0.009429	0.9935	0.01023	8.088e-06	0.2398
476	0.0335	0.6002	0.009335	7.884	0.02827	3.175e-06	0.878
477	0.05089	0.652	0.01127	2.163	0.0237	3.789e-05	0.4102
478	0.03461	0.6978	0.009388	8.365	0.01317	1.513e-05	0.3567
479	0.05293	0.5479	0.01811	2.286	0.005339	1.403e-05	0.6248
480	0.03208	0.8477	0.008085	3.526	0.0005841	1.324e-05	0.4848
481	0.04019	0.09604	0.01591	81.71	0.04187	1.638e-05	0.5627
482	0.04827	0.2398	0.01478	13.31	0.01056	1.677e-05	0.6113
483	0.0426	0.1823	0.01463	2348	0.1779	2.678e-05	0.6223
484	0.05821	1.185	0.01986	0.9199	0.001151	3.82e-06	0.5313
485	0.04875	1.658	0.01282	4.724	0.01567	1.039e-05	0.468
486	0.04369	1.017	0.01283	0.9995	0.1145	1.518e-05	0.66
487	0.02293	0.6141	0.01128	34.8	0.001555	1.483e-05	0.1936
488	0.04633	1.145	0.01088	2.495	0.002506	9.477e-07	0.3138
489	0.05017	0.2815	0.01712	6.042	0.02147	1.162e-05	0.3179
490	0.0457	0.3993	0.01487	7.28	0.03948	1.565e-05	0.4082
491	0.02551	1.823	0.01045	2.173	0.2681	1.998e-05	0.5752
492	0.05009	2.02	0.01616	4.004	0.004117	3.179e-05	0.1745
493	0.02553	1.835	0.01027	2.664	0.0356	1.601e-05	0.4427
494	0.06165	3.132	0.01414	1.356	0.001014	1.461e-05	0.7199
495	0.04967	0.6215	0.01313	1.631	0.001844	1.411e-05	0.6752
496	0.04009	0.4666	0.005892	12.95	0.004904	1.743e-05	0.3127
497	0.0533	0.4766	0.01586	5.404	0.007008	1.499e-05	0.5237
498	0.04987	0.4334	0.01606	6.418	0.01639	1.508e-05	0.5493
499	0.05693	0.6511	0.02033	4.431	0.0374	1.822e-05	0.4409
500	0.03745	2.792	0.01003	1.184	0.005158	1.322e-05	0.4227
501	0.04897	1.437	0.01299	0.3493	0.02003	1.269e-05	0.6312
502	0.04757	2.072	0.01371	5.38	0.0003151	9.819e-06	0.1329
503	0.04542	1.53	0.01034	0.3143	0.4676	1.625e-05	0.7804
504	0.03062	2.209	0.009296	1.565	0.004592	2.025e-05	0.5261
505	0.04076	0.7344	0.01339	2.003	0.00417	8.542e-06	0.8433
506	0.05919	0.4776	0.01485	0.7613	0.1971	9.12e-06	0.7473
507	0.04	1.495	0.01217	9.14	0.005907	1.813e-05	0.3404
508	0.03094	2.777	0.009168	1.345	0.2133	1.497e-05	0.5411
509	0.03317	2.718	0.008222	0.1722	0.258	1.336e-05	0.6716
510	0.03431	2.179	0.00956	1.299	0.002151	2.018e-05	0.1598
511	0.0507	0.1419	0.01418	24.85	0.006428	1.84e-05	0.5702
512	0.03955	1.259	0.01024	0.624	0.001478	6.58e-06	0.4265
513	0.04765	1.244	0.0114	1.734	0.1264	1.314e-05	0.6889
514	0.04917	0.6248	0.011	2.612	0.01638	2.347e-05	0.7465
515	0.01883	1.573	0.01853	39.86	0.004882	1.735e-05	0.3397
516	0.05093	0.5167	0.01577	3.765	0.001273	1.265e-05	0.7291
517	0.0546	0.2706	0.01459	33.11	0.01812	1.312e-05	0.6857
518	0.03096	0.251	0.01439	20.69	0.02885	1.467e-05	0.7268
519	0.05015	0.3365	0.01293	9.176	0.004351	1.47e-05	0.6184
520	0.04042	4.506	0.008839	0.1128	0.01701	1.862e-05	0.7718
521	0.03455	0.4801	0.008396	663.7	0.03176	1.272e-05	0.7674
522	0.03924	2.301	0.01494	8.26	0.05672	1.496e-05	0.4443
523	0.03243	3.131	0.008822	0.3091	0.05228	1.856e-05	0.5362
524	0.04249	0.8491	0.01265	5.386	0.01397	1.165e-05	0.7095
525	0.02519	4.201	0.01019	5.744	0.1494	3.02e-05	0.5986
526	0.03417	2.697	0.01104	1.195	0.0342	8.303e-06	0.2702
527	0.03276	1.202	0.01155	1.312	0.0004742	7.672e-06	0.4674
528	0.04042	1.303	0.008782	2.915	0.2823	1.026e-05	0.5764
529	0.0417	1.257	0.01146	0.717	0.7604	1.214e-05	0.5839
530	0.05495	0.8166	0.01867	0.5269	0.01499	1.712e-05	0.8493
531	0.06144	0.4898	0.01838	3.316	0.007629	1.316e-05	0.7255
532	0.05408	1.553	0.02251	0.398	0.02336	1.026e-05	0.3493
533	0.04303	0.3982	0.01535	7.681	0.05473	2.194e-05	0.7042
534	0.05141	0.6005	0.0181	3.073	0.01523	1.167e-05	0.6857
535	0.07734	1.156	0.01264	0.299	0.001389	3.764e-06	0.5789
536	0.03745	3.097	0.01075	0.8504	0.003275	1.304e-05	0.3797
537	0.07404	0.6808	0.0132	1.127	0.02346	1.206e-05	0.4403
538	0.04175	1.601	0.01348	15.64	0.003154	1.393e-05	0.814
539	0.04223	1.702	0.01103	3.529	0.5801	1.674e-05	0.4287
540	0.03769	0.2686	0.01369	2.183	0.1895	2.868e-05	0.8679
541	0.04096	0.5339	0.0153	16.33	0.04733	1.726e-05	0.4524
542	0.04281	3.104	0.00934	1.479	0.2233	1.656e-05	0.6498
543	0.02105	1.358	0.01211	6.069	0.0513	1.273e-05	0.5844
544	0.03254	4.637	0.008871	0.312	0.02053	1.877e-05	0.687
545	0.04453	1.126	0.01109	2.4	0.006449	2.113e-05	0.563
546	0.03583	0.2218	0.00934	29790	0.003845	1.076e-05	0.8878
547	0.03398	1.392	0.01388	158.7	0.000478	9.076e-06	0.1834
548	0.01487	0.4125	0.007804	2.607	0.01653	2.286e-05	0.2561
549	0.03897	0.6312	0.01042	16.62	0.0005656	1.344e-05	0.9179
550	0.03519	0.7566	0.01286	3.574	0.03049	1.719e-05	0.426
551	0.0662	0.7351	0.01793	1.686	0.01693	2.177e-05	0.968
552	0.04803	0.291	0.01438	1.807	0.02063	1.223e-05	0.8025
553	0.05225	1.648	0.01455	1.579	0.002073	1.994e-05	0.6457
554	0.03719	0.6048	0.01527	2.179	0.03654	1.309e-05	0.6642
555	0.04912	0.7937	0.02156	7.805	0.005132	1.225e-05	0.864
556	0.02752	2.237	0.01045	1.903	0.03055	3.485e-05	0.4698
557	0.0447	0.2689	0.01326	22.04	0.001502	3.168e-05	0.8519
558	0.04932	0.4302	0.01043	5.268	0.03675	9.125e-06	0.4244
559	0.03377	2.532	0.009004	0.606	0.3178	7.126e-06	0.5698
560	0.02033	0.5403	0.01253	1.532	0.04283	1.233e-05	0.566
561	0.05155	0.5268	0.01659	3.797	0.01225	1.397e-05	0.9844
562	0.04364	4.67	0.01112	1.385	0.002307	6.083e-06	0.3306
563	0.04134	0.7273	0.008325	265.4	0.0009691	1.773e-05	0.9835
564	0.0348	0.83	0.009595	6.206	0.01173	1.86e-05	0.3225
565	0.03314	2.172	0.008921	3.404	0.0001916	1.614e-05	0.4986
566	0.05306	2.227	0.01564	4.174	0.001643	1.703e-05	0.7501
567	0.04672	0.2125	0.0135	47.24	0.001838	1.39e-05	0.8276
568	0.05872	0.1681	0.01534	9.672	0.004213	1.731e-05	0.1662
569	0.01731	0.2685	0.0185	25.25	0.01379	1.506e-05	0.414
570	0.04328	0.4366	0.01485	3.545	0.1064	1.679e-05	0.6941
571	0.04518	0.2851	0.01691	4.69	0.03865	8.735e-06	0.3602
572	0.0444	2.834	0.01385	1.227	0.001228	3.794e-06	0.5544
573	0.04364	1.087	0.0133	8.565	0.0004684	1.151e-05	0.683
574	0.04387	0.2277	0.01005	24.08	0.001665	1.362e-05	0.863
575	0.02399	1.146	0.01324	15	0.0159	1.897e-05	0.3111
576	0.03847	0.4729	0.01568	2.439	0.039	1.771e-05	0.4226
577	0.04191	0.5261	0.01033	8.266	0.0005354	1.333e-05	0.6675
578	0.03325	3.824	0.006115	2.789	0.02483	2.919e-05	0.5856
579	0.03651	3.483	0.009833	141.9	0.1957	1.82e-05	0.6448
580	0.0326	3.485	0.009071	0.659	0.3374	2.246e-05	0.6754
581	0.0499	0.6321	0.01549	0.7282	0.003803	1.672e-05	0.7201
582	0.04159	0.9254	0.01294	1478	0.04415	1.849e-05	0.159
583	0.04116	1.951	0.01035	1.084	0.01167	6.215e-06	0.5107
584	0.04261	0.5871	0.01692	0.8494	0.0124	1.197e-05	0.9554
585	0.0327	1.725	0.007075	2.769	0.01534	1.671e-05	0.4844
586	0.05727	0.355	0.01235	8.907	0.1227	1.713e-05	0.8778
587	0.0538	0.7075	0.01833	2.924	0.01619	1.5e-05	0.4499
588	0.0443	0.2777	0.01454	12.01	0.06498	1.416e-05	0.7219
589	0.05312	0.4845	0.01485	417.9	0.001505	1.001e-05	0.6956
590	0.05827	1.065	0.02965	1.522	0.00201	8.689e-06	0.644
591	0.04464	0.3037	0.01656	2.865	0.02645	1.459e-05	0.9931
592	0.05448	1.458	0.01448	1.207	0.0006969	4.671e-06	0.537
593	0.08155	0.1268	0.01481	107.6	9.894e-05	2.053e-05	0.8426
594	0.0577	0.2487	0.01348	3.232	0.0233	7.905e-06	0.4957
595	0.03678	3.622	0.02345	25.25	0.0264	1.705e-05	0.7537
596	0.05466	0.2858	0.01094	17	0.2412	2.548e-05	0.6529
597	0.02537	0.2317	0.01526	3.561	0.001296	1.803e-05	0.2385
598	0.0389	0.187	0.0149	7.258	0.0295	1.775e-05	0.5059
599	0.02976	0.505	0.009521	5.354	0.001812	1.734e-05	0.6511
600	0.0319	2.956	0.009834	2.646	0.08703	1.988e-05	0.6042
601	0.0364	2.644	0.01025	0.1736	0.2315	1.307e-05	0.6202
602	0.0352	0.3995	0.01312	4.214	0.05142	1.667e-05	0.1635
603	0.03892	0.5555	0.01201	7.852	0.03607	1.232e-05	0.6883
604	0.03477	1.044	0.008706	6.023	0.02183	1.939e-05	0.7588
605	0.02933	0.578	0.0109	19.31	0.002192	8.736e-06	0.9395
606	0.03379	2.898	0.01005	2.255	0.121	1.269e-05	0.7062
607	0.04877	0.3543	0.01409	13.87	0.0001755	1.386e-05	0.2164
608	0.02678	1.09	0.01403	1.9	0.001283	3.236e-06	0.7085
609	0.05545	0.7487	0.02092	1.226	0.04781	2.896e-05	0.7785
610	0.04418	3.149	0.01299	18.15	0.1558	1.859e-05	0.4159
611	0.03887	2.36	0.009494	1.338	0.0218	1.925e-05	0.5093
612	0.01754	0.4702	0.01155	3.109	0.005345	1.535e-05	0.3099
613	0.05213	1.023	0.01429	1.347	0.0112	1.478e-05	0.9355
614	0.04754	0.6117	0.01111	8.269	0.0001203	1.433e-05	0.2566
615	0.04834	0.1127	0.01401	41.96	0.002173	1.955e-05	0.7102
616	0.02995	1.783	0.01046	3.058	0.003038	6.832e-06	0.5518
617	0.04722	0.6828	0.01241	16.81	0.005827	2.125e-05	0.5283
618	0.03364	1.541	0.009251	6.425	0.004831	1.151e-05	0.3658
619	0.03736	1.094	0.01167	0.5879	0.2755	1.182e-05	0.7555
620	0.06227	0.2407	0.02353	6.156	0.002075	8.851e-06	0.8198
621	0.05528	0.7213	0.01682	1.931	0.01792	1.316e-05	0.7126
622	0.06377	2.317	0.0236	0.3329	0.008679	1.316e-05	0.891
623	0.05003	0.466	0.01894	5.443	0.04763	1.355e-05	0.5319
624	0.06215	2.358	0.01826	0.2712	0.02024	1.401e-05	0.8118
625	0.04799	0.1128	0.01487	29.36	0.001549	1.174e-05	0.5816
626	0.06054	0.6186	0.02233	1.751	0.003266	8.858e-06	0.4963
627	0.06066	0.3948	0.02152	2.25	0.003014	9.596e-06	0.328
628	0.05119	0.2499	0.01581	9.134	0.08358	1.235e-05	0.7686
629	0.05986	0.4829	0.02218	3.035	0.001195	9.649e-06	0.651
630	0.04429	0.223	0.01837	13.09	0.06565	1.398e-05	0.9305
631	0.05163	1.116	0.01594	0.9932	0.04327	2.102e-05	0.5456
632	0.04966	0.5209	0.01261	3.384	0.00155	1.109e-05	0.741
633	0.05431	0.3588	0.01672	5.977	0.03263	1.653e-05	0.8765
634	0.0519	4.795	0.01609	0.3307	0.003116	1.651e-05	0.8059
635	0.04524	2.06	0.01341	0.5611	0.002183	1.122e-05	0.761
636	0.05882	0.6798	0.02117	1.855	0.007332	1.175e-05	0.5855
637	0.05667	0.1827	0.02297	6.189	0.06118	1.18e-05	0.4422
638	0.05738	0.4872	0.01976	5.738	0.001369	8.875e-06	0.7291
639	0.0562	0.4782	0.01663	1.831	0.1129	1.616e-05	0.5167
640	0.04174	2.14	0.01096	0.7979	0.03428	9e-06	0.765
641	0.04565	0.5579	0.01634	3.404	0.17	1.392e-05	0.7552
642	0.03478	3.136	0.01001	1.485	0.09288	1.53e-05	0.6458
643	0.04935	1.592	0.01856	0.3015	0.04452	9.458e-06	0.5197
644	0.05121	1.444	0.00549	1.223	0.04319	1.501e-05	0.511
645	0.04513	0.5983	0.01994	4.053	0.00472	1.161e-05	0.9697
646	0.04957	0.5141	0.01942	26.37	0.01231	9.304e-06	0.6762
647	0.03741	0.4739	0.01482	7.226	0.01114	1.645e-05	0.6248
648	0.05731	0.697	0.01406	2.903	0.006133	1.127e-05	0.6769
649	0.05166	0.2302	0.01854	9.017	0.01006	1.193e-05	0.3536
650	0.04492	0.174	0.01625	12.23	0.06595	1.331e-05	0.7285
651	0.0627	0.4495	0.01577	12.1	0.05447	9.867e-06	0.991
652	0.03287	1.867	0.0123	1.136	0.0008453	1.892e-05	0.5899
653	0.03722	2.88	0.009466	0.8756	0.004031	1.38e-05	0.4226
654	0.05024	0.4458	0.01637	5.828	0.01616	1.556e-05	0.5326
655	0.04228	1.189	0.01127	3.525	0.006858	2.136e-05	0.5717
656	0.04261	0.5252	0.01048	22.69	0.004125	1.042e-05	0.1689
657	0.05261	0.5437	0.01195	14.71	0.1265	1.966e-05	0.5676
658	0.04379	1.804	0.01313	22.48	0.04379	1.535e-05	0.7092
659	0.03371	1.512	0.009559	3.661	0.09586	1.928e-05	0.7483
660	0.038	0.9017	0.008691	2.379	0.0008176	1.89e-05	0.8124
661	0.04587	0.5227	0.01218	4.359	0.07796	1.013e-05	0.4331
662	0.05268	2.824	0.01674	3.422	0.09569	1.353e-05	0.9007
663	0.05159	0.4591	0.01694	2.233	0.5129	1.237e-05	0.951
664	0.04879	0.5428	0.02027	0.8907	0.008942	1.172e-05	0.6382
665	0.04621	0.3445	0.01277	15.98	0.05085	1.722e-05	0.4607
666	0.05183	0.1884	0.01549	8.406	0.01174	1.085e-05	0.1066
667	0.03611	0.2799	0.0145	10.07	0.05036	1.141e-05	0.699
668	0.04311	0.4024	0.01708	4.701	0.01368	1.265e-05	0.6858
669	0.03912	1.358	0.01156	0.4888	0.00199	1.604e-05	0.236
670	0.04087	0.4606	0.01025	12.68	0.02147	1.383e-05	0.6584
671	0.03801	1.859	0.01069	1.11	0.00422	1.648e-05	0.5219
672	0.0334	3.079	0.01266	11.7	0.1856	1.193e-05	0.3639
673	0.05838	0.6694	0.01826	3.993	0.004003	2.108e-05	0.3586
674	0.0463	0.3459	0.009972	16.28	0.4188	9.498e-06	0.6367
675	0.05413	0.7571	0.01662	5.674	0.01316	1.556e-05	0.4737
676	0.04804	1.146	0.01362	2.338	0.001378	1.334e-05	0.4939
677	0.04525	1.2	0.01262	3.91	0.002702	1.943e-05	0.1762
678	0.036	2.298	0.009563	2.131	0.2195	1.524e-05	0.9512
679	0.04277	2.032	0.0194	11.33	0.1278	1.913e-05	0.4334
680	0.03755	3.276	0.007583	1.541	0.4118	5.799e-05	0.7792
681	0.08188	0.467	0.02373	2.471	0.006112	1.555e-05	0.4798
682	0.04206	0.7849	0.01748	2.822	0.006827	1.469e-05	0.4216
683	0.053	1.519	0.01792	1.139	0.01215	1.808e-05	0.7993
684	0.0454	0.3791	0.01542	14.99	0.009938	1.707e-05	0.6449
685	0.04807	0.6311	0.01542	2.906	0.01845	1.693e-05	0.6528
686	0.04754	0.06416	0.01466	156.1	0.00267	1.394e-05	0.5728
687	0.04452	0.3769	0.01417	5.365	0.06212	1.379e-05	0.6982
688	0.04131	0.3571	0.01406	107.8	0.04949	1.448e-05	0.8877
689	0.04334	1.292	0.01424	1.038	0.01541	1.811e-05	0.6783
690	0.03802	1.662	0.0119	1.742	0.09861	1.69e-05	0.948
691	0.05422	1.812	0.01854	1.231	0.002116	1.251e-05	0.3646
692	0.04468	0.5375	0.01688	1.227	0.3536	1.535e-05	0.3781
693	0.03565	2.881	0.009736	0.587	0.03054	1.295e-05	0.4382
694	0.03973	0.1831	0.00877	18.13	0.08566	1.296e-05	0.3989
695	0.03931	1.94	0.01295	0.4989	0.00344	2.083e-05	0.7363
696	0.03552	0.6892	0.01891	19.41	0.0221	1.502e-05	0.199
697	0.0343	0.9911	0.01277	7.644	0.04258	1.603e-05	0.5084
698	0.04742	0.5637	0.00965	4.1	0.2893	1.7e-05	0.5525
699	0.0495	1.607	0.01461	5.717	0.006915	1.431e-05	0.6255
700	0.03169	2.394	0.009059	0.3658	0.5258	2.221e-05	0.7484
701	0.04184	0.8108	0.01034	2.677	0.0006934	1.641e-05	0.7258
702	0.05615	0.6179	0.01611	40.98	0.006529	8.554e-06	0.6887
703	0.0452	1.677	0.01478	2.397	0.03862	1.099e-05	0.538
704	0.05024	3.443	0.02092	17.95	0.0009893	1.464e-05	0.6767
705	0.03906	2.521	0.02856	5.199	0.04402	2.025e-05	0.5204
706	0.0302	2.418	0.01202	0.4332	0.006153	2.758e-05	0.6653
707	0.0317	2.379	0.009421	6.428	0.005303	1.346e-05	0.4322
708	0.03754	2.482	0.01036	1.003	0.03116	1.92e-05	0.6396
709	0.05437	0.1426	0.00758	69.18	0.02232	1.174e-05	0.4557
710	0.04473	3.311	0.0125	1.19	0.0002742	1.441e-05	0.551
711	0.04546	0.2254	0.008843	31.65	0.001548	1.371e-05	0.878
712	0.02826	0.55	0.01588	6.624	0.01949	1.607e-05	0.6158
713	0.07445	0.6121	0.009094	5.542	0.0007122	1.847e-05	0.6826
714	0.03449	4.565	0.01029	1.316	0.8971	1.88e-05	0.3836
715	0.03423	0.165	0.01829	31.78	0.003147	1.76e-05	0.7904
716	0.04776	1.01	0.01574	4.232	0.1709	1.751e-05	0.4815
717	0.05794	0.484	0.0154	0.7918	0.09527	2.494e-05	0.7123
718	0.04413	2.393	0.01123	1.354	0.006793	1.296e-05	0.4587
719	0.05247	0.3785	0.01492	10.27	0.007048	1.501e-05	0.7641
720	0.06147	0.2486	0.01205	11.8	0.001463	3.392e-05	0.6288
721	0.0218	0.5471	0.01256	1.887	0.001016	6.522e-06	0.1737
722	0.04087	0.6604	0.01187	33.07	0.0008015	1.532e-05	0.9985
723	0.03816	0.6401	0.01419	4.172	0.05717	1.945e-05	0.7577
724	0.04552	1.464	0.0195	0.9013	0.02016	3.205e-05	0.7258
725	0.02658	2.073	0.01045	3.499	0.1824	1.784e-05	0.5451
726	0.04025	0.3244	0.01504	3.967	0.04347	1.494e-05	0.4076
727	0.05232	0.5686	0.0171	7.39	0.009963	1.022e-05	0.7863
728	0.05389	0.6323	0.01718	7.186	0.006227	1.238e-05	0.518
729	0.04924	0.5017	0.01825	7665	0.04798	1.362e-05	0.8508
730	0.05025	0.1947	0.01477	7.442	0.007947	1.428e-05	0.7082
731	0.04726	0.6518	0.01445	4.121	0.004068	6.946e-06	0.5573
732	0.04297	2.948	0.01079	1.398	0.003754	1.398e-05	0.3881
733	0.1255	0.6888	0.03066	1.314	0.0029	1.163e-05	0.3529
734	0.04266	1.708	0.01193	2.106	0.004514	1.858e-05	0.5617
735	0.03807	0.529	0.02015	2.794	0.2123	1.873e-05	0.659
736	0.03174	0.2537	0.00717	12.16	0.09223	1.385e-05	0.4105
737	0.05182	0.4785	0.02165	1.867	0.03359	1.381e-05	0.401
738	0.04783	0.5635	0.01312	2.549	0.03867	2.066e-05	0.8587
739	0.04659	0.4297	0.01419	7.36	0.1535	1.901e-05	0.5857
740	0.06029	1.165	0.0141	7.889	0.03872	1.397e-05	0.883
741	0.03348	2.026	0.007232	1.238	0.2198	1.546e-05	0.9678
742	0.03447	1.989	0.008432	23.82	0.5803	1.732e-05	0.6485
743	0.03453	3.846	0.009365	1.04	0.7967	1.843e-05	0.5907
744	0.04066	0.5747	0.02003	3.126	0.002917	1.399e-05	0.3488
745	0.04927	0.7406	0.01459	2.674	0.1188	1.607e-05	0.7813
746	0.05395	1.152	0.0138	6.199	0.01299	1.889e-05	0.923
747	0.04819	0.5632	0.01831	1.813	0.004093	1.09e-05	0.6868
748	0.05375	0.5066	0.01673	3.605	0.02205	1.529e-05	0.4128
749	0.04726	1.107	0.01399	1.337	0.005026	9.031e-06	0.9017
750	0.02771	0.768	0.01231	4.309	0.02254	1.472e-05	0.5552
751	0.04389	1.009	0.01718	11.4	0.1577	1.418e-05	0.5972
752	0.03782	2.442	0.01183	1.497	0.00927	1.686e-05	0.5352
753	0.04364	0.6171	0.02423	1.925	0.1642	1.363e-05	0.6855
754	0.03434	3.587	0.01004	0.2587	0.005179	1.856e-05	0.4183
755	0.0437	2.327	0.01612	2.113	0.0006466	1.969e-05	0.5153
756	0.05645	0.7086	0.01495	5.034	0.0007392	1.031e-05	0.7701
757	0.03206	2.379	0.009505	0.4447	0.4533	1.672e-05	0.6484
758	0.04311	0.3145	0.01506	31.87	0.04894	3.652e-05	0.1939
759	0.03422	2.767	0.008992	2.166	0.1328	2.211e-05	0.6539
760	0.04916	0.8284	0.005246	4.665	0.001348	2.112e-05	0.7931
761	0.04908	1.278	0.01455	3.925	0.1158	1.703e-05	0.4898
762	0.05019	0.5189	0.02427	1.069	0.004289	1.116e-05	0.5175
763	0.04081	0.4805	0.01521	8.36	0.004088	1.588e-05	0.4069
764	0.02031	0.4133	0.01514	7.319	0.06893	1.488e-05	0.7798
765	0.04122	2.509	0.01192	0.8943	0.02401	1.791e-05	0.5773
766	0.04749	0.8422	0.01476	0.8212	0.4688	5.459e-06	0.8061
767	0.04356	0.5152	0.0106	1.278	0.0232	1.365e-05	0.656
768	0.04085	0.9464	0.01311	90.42	0.01297	1.804e-05	0.4276
769	0.03684	1.34	0.02381	11.68	0.002593	1.785e-05	0.1202
770	0.03897	2.386	0.01466	3.672	0.0001211	1.026e-05	0.5683
771	0.04486	1.209	0.01271	3.38	0.003315	2.12e-05	0.4991
772	0.04143	0.2333	0.009408	33.41	0.001784	1.246e-05	0.8575
773	0.08645	0.6603	0.01601	20.6	0.000359	6.461e-06	0.6876
774	0.03113	0.3645	0.01764	7.766	0.1398	1.604e-05	0.383
775	0.03458	2.67	0.01057	13.02	0.6338	2.19e-05	0.9955
776	0.04802	2.398	0.009858	7.443	0.00166	1.663e-05	0.6566
777	0.04797	0.3741	0.04192	1.42	0.005612	1.521e-05	0.1338
778	0.02571	0.4226	0.01734	1.774	0.0282	2.115e-05	0.5566
779	0.04696	1.045	0.01403	1.265	0.003775	7.541e-06	0.9391
780	0.03777	0.4265	0.01069	5.416	0.004631	1.513e-05	0.6678
781	0.03851	2.168	0.01224	0.5939	0.002702	1.701e-05	0.5868
782	0.04203	3.757	0.007557	47.5	0.004999	2.222e-05	0.2593
783	0.02815	1.545	0.00869	33.27	0.001221	9.32e-06	0.4448
784	0.04197	4.366	0.01366	5.224	0.02427	1.872e-05	0.07243
785	0.03524	1.166	0.005933	5.006	0.001019	1.798e-05	0.6032
786	0.06042	0.7323	0.01684	3.062	0.000891	1.056e-05	0.5555
787	0.06579	0.3659	0.01809	25.94	0.1647	1.892e-05	0.5746
788	0.08878	0.4549	0.01263	3.321	0.8534	2.042e-05	0.3752
789	0.05353	3.087	0.01296	0.4601	0.001054	5.898e-06	0.7605
790	0.03835	0.4963	0.01653	5.04	0.02052	2.276e-05	0.6861
791	0.03967	0.8224	0.01081	10.38	0.0003945	2.109e-05	0.8472
792	0.04846	0.2239	0.01751	21.69	0.05862	1.393e-05	0.5231
793	0.07326	1.476	0.02933	0.4713	0.004166	1.083e-05	0.728
794	0.05393	0.2908	0.0189	6.345	0.006507	9.469e-06	0.413
795	0.05097	1.4	0.0183	0.8876	0.1299	1.374e-05	0.5699
796	0.05714	0.3717	0.01955	2.468	0.0326	1.314e-05	0.9579
797	0.06265	1.015	0.02171	1.196	0.0123	1.147e-05	0.6267
798	0.05798	0.2602	0.01827	6.023	0.000709	1.18e-05	0.442
799	0.05848	1.22	0.02427	0.6591	0.01806	1.081e-05	0.7616
800	0.05232	1.152	0.01851	1.733	0.1376	2.314e-05	0.3567
801	0.04696	0.4914	0.01556	2.982	0.003426	7.467e-06	0.7741
802	0.07771	0.5099	0.03184	1.704	0.01319	1.332e-05	0.6998
803	0.04368	3.893	0.012	0.2586	0.02599	1.673e-05	0.4866
804	0.06775	0.4661	0.02174	2.735	0.01121	1.091e-05	0.509
805	0.04451	3.222	0.01457	0.5083	0.009416	1.431e-05	0.777
806	0.0545	1.748	0.02245	0.757	0.003936	1.561e-05	0.3889
807	0.04929	0.1955	0.01585	12.54	0.01326	1.175e-05	0.9788
808	0.05101	0.4558	0.01877	2.31	0.04675	1.233e-05	0.5444
809	0.04554	0.4033	0.01724	4.806	0.9205	2.081e-05	0.6125
810	0.05704	0.3916	0.02103	2.855	0.01755	1.475e-05	0.5541
811	0.06651	0.2903	0.02949	2.556	0.002767	5.697e-06	0.6075
812	0.04877	2.445	0.01484	0.7957	0.002305	1.463e-05	0.6088
813	0.05403	1.089	0.01362	1.639	0.01198	1.75e-05	0.585
814	0.04069	2.861	0.01455	0.6442	0.02772	1.264e-05	0.6727
815	0.07184	1.828	0.01687	0.9565	0.0001147	8.888e-06	0.5194
816	0.07235	0.1867	0.02666	5.832	0.01163	1.125e-05	0.9125
817	0.05339	4.119	0.01314	0.5965	0.02353	1.823e-05	0.3575
818	0.04995	0.5769	0.01348	3.273	0.01208	1.708e-05	0.6033
819	0.07116	1.014	0.01566	2.541	0.00285	1.799e-05	0.7647
820	0.05677	2.919	0.01649	0.6576	0.01264	4.437e-06	0.6185
821	0.07243	1.769	0.01605	0.2115	0.6452	4.286e-06	0.4362
822	0.0556	0.7445	0.01492	2.773	0.07616	2.073e-05	0.7191
823	0.04028	0.4129	0.01421	8.322	0.04162	1.349e-05	0.9835
824	0.05218	0.4721	0.01717	443.1	0.007284	1.55e-05	0.186
825	0.04433	0.4746	0.01406	1.415	0.04823	1.275e-05	0.6004
826	0.06799	0.6334	0.01739	2.892	0.0007115	9.947e-06	0.6561
827	0.05131	0.7017	0.0177	2.832	0.004372	8.254e-06	0.5832
828	0.06308	1.621	0.02856	2.587	0.6045	8.921e-06	0.6981
829	0.03241	2.187	0.009096	0.7169	0.03654	1.596e-05	0.3007
830	0.03345	2.007	0.01132	2.048	0.02299	1.936e-05	0.4148
831	0.07487	0.9666	0.01283	1.785	0.0003705	1.092e-05	0.7488
832	0.04158	0.2069	0.01696	15.01	0.07658	1.264e-05	0.9487
833	0.04993	0.3763	0.01531	4.998	0.01761	1.325e-05	0.3562
834	0.03552	0.2998	0.0204	2.008	0.004859	1.188e-05	0.5839
835	0.04492	0.7752	0.01509	2.933	0.01375	1.586e-05	0.5303
836	0.04743	0.7006	0.01255	1.907	0.004755	1.275e-05	0.9307
837	0.05781	1.178	0.01104	2.905	0.001394	1.283e-05	0.6342
838	0.04752	1.609	0.01805	2.026	0.1624	1.369e-05	0.4732
839	0.04595	1.111	0.01364	0.5522	0.005634	8.403e-06	0.9725
840	0.04058	1.883	0.01197	26.64	0.006102	7.615e-06	0.5895
841	0.05653	0.2062	0.01644	14.08	0.1754	1.332e-05	0.8508
842	0.05974	0.1115	0.01651	5.12	0.1014	1.106e-05	0.8928
843	0.05054	0.08568	0.01758	26.4	0.003296	9.043e-06	0.6828
844	0.008712	0.2468	0.01506	3.625	0.03651	1.685e-05	0.8672
845	0.03618	1.488	0.01095	4.764	0.0406	1.687e-05	0.9686
846	0.04746	0.7814	0.01803	3.786	0.0567	1.395e-05	0.7084
847	0.04267	0.3871	0.01797	3.567	0.001184	2.053e-05	0.7999
848	0.03954	2.953	0.007873	17.82	0.02859	1.979e-05	0.5959
849	0.03615	2.75	0.009917	2.937	0.005548	1.37e-05	0.3241
850	0.05522	0.7762	0.01515	4.253	0.0004926	9.225e-06	0.8608
851	0.04647	0.1612	0.01617	967	0.01358	1.001e-05	0.4192
852	0.04197	0.3883	0.01566	5.131	0.0213	1.357e-05	0.4964
853	0.05081	0.4763	0.01626	6.065	0.000838	1.638e-05	0.9134
854	0.05804	1.594	0.01755	1.25	0.006448	1.679e-05	0.8708
855	0.04488	0.4133	0.01553	2.227	0.1421	1.302e-05	0.7706
856	0.04896	0.2052	0.0182	10.72	0.02861	1.051e-05	0.3644
857	0.05535	1.183	0.01343	5.833	0.000769	1.665e-05	0.5043
858	0.05279	4.669	0.01596	0.3491	0.004683	1.653e-05	0.7433
859	0.04247	0.5399	0.01445	2.432	0.11	1.58e-05	0.6827
860	0.05761	1.384	0.004965	0.3128	0.006652	4.611e-06	0.7192
861	0.01853	0.706	0.01961	2.561	0.0007385	1.385e-05	0.7569
862	0.05873	0.256	0.01301	9.656	0.0869	1.322e-05	0.9714
863	0.04114	2.438	0.01082	0.7566	0.04131	1.789e-05	0.6468
864	0.07009	0.5129	0.01626	5.024	0.02697	1.537e-05	0.369
865	0.05357	0.2069	0.01752	260.2	0.003193	9.949e-06	0.135
866	0.03638	0.3992	0.01578	1.306	0.02461	1.296e-05	0.6176
867	0.0457	0.3259	0.02198	12.32	0.147	1.505e-05	0.3179
868	0.0577	0.6321	0.01748	9.362	0.03853	3.455e-05	0.136
869	0.04422	0.4525	0.01761	11.63	0.005837	1.442e-05	0.8427
870	0.04157	3.229	0.00939	0.9237	0.002851	1.216e-05	0.397
871	0.0523	1.697	0.01601	0.2959	0.01557	2.29e-05	0.3212
872	0.03892	1.108	0.01322	2.112	0.001298	1.716e-05	0.5843
873	0.05483	0.5805	0.0212	61.31	0.02719	1.001e-05	0.4228
874	0.01964	0.3786	0.01587	39.33	0.01296	1.159e-05	0.612
875	0.04457	0.7736	0.01412	4.941	0.05941	1.568e-05	0.6593
876	0.01771	0.2243	0.04163	7.49	0.002452	1.431e-05	0.6814
877	0.06566	1.335	0.01016	0.2801	0.2022	1.659e-05	0.5488
878	0.06192	1.575	0.01842	1.606	0.02103	1.323e-05	0.7104
879	0.04056	3.004	0.01119	2.262	0.005594	1.149e-05	0.4469
880	0.05759	0.4392	0.01902	3.793	0.002374	8.119e-06	0.8601
881	0.06717	0.7019	0.01752	4.025	0.001047	9.918e-06	0.5296
882	0.05195	0.7222	0.01831	2.318	0.003885	1.627e-05	0.6461
883	0.03784	1.103	0.01203	2.115	0.001681	1.846e-05	0.5709
884	0.05042	0.5347	0.01216	7.915	0.005007	2.08e-05	0.5069
885	0.05579	0.4182	0.01489	6.554	0.006101	9.166e-06	0.4286
886	0.04818	2.09	0.0106	0.7849	0.0633	2.223e-05	0.687
887	0.05641	0.2386	0.01829	11.25	0.05539	3.706e-05	0.6104
888	0.03076	0.2039	0.01592	66.12	0.004972	1.337e-05	0.2822
889	0.04869	0.6912	0.01512	2.246	0.01052	1.528e-05	0.5202
890	0.04963	0.7255	0.01671	7.568	0.01292	5.036e-05	0.5308
891	0.04401	0.6228	0.01696	15.16	0.07398	1.277e-05	0.8404
892	0.05107	0.3644	0.01727	5.906	0.01117	1.36e-05	0.7837
893	0.06226	1.973	0.007418	0.4769	0.01133	1.482e-05	0.7293
894	0.01882	0.8613	0.01103	5.76	0.08961	2.422e-05	0.7315
895	0.06723	0.6941	0.03816	1.483	0.003785	1.282e-05	0.7016
896	0.04934	0.09271	0.01589	13.09	0.1255	1.238e-05	0.7865
897	0.04298	3.728	0.01323	5.844	0.02578	1.072e-05	0.7209
898	0.0561	0.1711	0.01645	9.626	0.002432	1.231e-05	0.2089
899	0.04574	0.7117	0.01445	135.2	0.1487	2.141e-05	0.5588
900	0.06597	1.011	0.01194	1.369	0.005385	2.202e-05	0.5711
901	0.0501	0.4637	0.01744	14.03	0.0066	6.93e-06	0.6793
902	0.03635	2.648	0.01028	1.897	0.006466	1.422e-05	0.7142
903	0.04264	0.242	0.01853	13.11	0.2097	1.351e-05	0.7759
904	0.04957	0.3712	0.0169	3.879	0.01519	1.698e-05	0.6757
905	0.04738	0.9017	0.02068	9.652	0.003734	3.11e-05	0.9494
906	0.05187	0.3743	0.01625	7.959	0.00211	1.293e-05	0.29
907	0.05476	0.5085	0.016	14.36	0.001062	1.06e-05	0.9094
908	0.04896	0.6494	0.01142	0.5267	0.1703	9.466e-06	0.8178
909	0.05016	0.3685	0.04203	3.997	0.4818	1.139e-05	0.3879
910	0.03433	0.4378	0.0168	8.748	0.07562	1.248e-05	0.7985
911	0.03329	0.2814	0.02473	11.17	0.006306	5.665e-06	0.559
912	0.0494	0.4538	0.01629	2.119	0.004744	1.397e-05	0.7226
913	0.01393	0.3008	0.02244	37.91	0.05818	1.433e-05	0.8344
914	0.04282	0.3873	0.01841	1.866	0.003957	1.279e-05	0.7795
915	0.056	1.406	0.01563	2.257	0.03531	6.91e-06	0.7518
916	0.05307	0.2116	0.01516	5.11	0.02662	1.696e-05	0.3864
917	0.06323	0.6043	0.01673	2.866	0.01648	1.296e-05	0.7673
918	0.04554	0.9008	0.0165	4.725	0.1766	1.721e-05	0.7234
919	0.0462	1.169	0.01444	0.9369	0.004484	1.091e-05	0.9818
920	0.05197	2.658	0.01372	1.002	0.02889	1.727e-05	0.9671
921	0.05655	0.6644	0.01629	11.48	0.001253	1.769e-05	0.381
922	0.03592	0.431	0.0136	8.332	0.05564	1.735e-05	0.72
923	0.04898	0.3426	0.01592	3.148	0.008287	1.046e-05	0.2462
924	0.04244	1.611	0.01212	2.558	0.008927	1.735e-05	0.6286
925	0.05615	1.776	0.01611	2.083	0.01807	1.557e-05	0.5284
926	0.03952	1.623	0.01216	1.681	0.2042	1.673e-05	0.9592
927	0.04537	0.3527	0.0152	8.892	0.05046	1.628e-05	0.9323
928	0.03636	2.152	0.01447	0.7458	0.004809	1.356e-05	0.367
929	0.05595	0.5099	0.01595	6.259	0.0007147	1.053e-05	0.9566
930	0.03713	0.4735	0.01806	77.72	0.05123	1.68e-05	0.873
931	0.04915	0.7304	0.01595	7.612	0.0006435	1.922e-05	0.6729
932	0.0463	0.2725	0.0223	6.73	0.06199	1.326e-05	0.3754
933	0.04237	0.5209	0.01338	4.919	0.1714	1.443e-05	0.9194
934	0.0468	1.072	0.01334	3.43	0.001125	1.223e-05	0.517
935	0.05308	3.1	0.01671	0.306	0.003298	1.593e-05	0.8146
936	0.04671	2.753	0.01404	367.5	0.01601	2.926e-05	0.8876
937	0.05026	0.9208	0.01359	1.185	0.0015	9.497e-06	0.9274
938	0.05024	0.3802	0.01624	11.97	0.09792	1.056e-05	0.7638
939	0.04231	0.2428	0.01425	7.895	0.09083	1.346e-05	0.9167
940	0.04194	3.033	0.01241	0.4366	0.03145	1.746e-05	0.4782
941	0.05617	0.4843	0.01605	4.484	0.02037	1.559e-05	0.6725
942	0.07237	0.3209	0.02091	15.49	0.001883	6.049e-06	0.2708
943	0.04516	0.3503	0.01563	8.127	0.08022	1.487e-05	0.5973
944	0.04243	1.77	0.01088	2.482	0.001556	3.715e-05	0.5425
945	0.05461	0.2574	0.02782	8.383	0.009106	1.08e-05	0.6566
946	0.05399	0.3836	0.01663	11	0.01574	1.607e-05	0.7554
947	0.03695	2.415	0.008859	0.3091	0.006356	7.063e-06	0.3587
948	0.03677	1.06	0.01195	1.387	0.01365	1.881e-05	0.5057
949	0.04932	1.029	0.01701	0.5981	0.03083	1.508e-05	0.4268
950	0.05302	1.502	0.01684	1.492	0.0451	1.756e-05	0.7776
951	0.05002	0.1634	0.01984	9.615	0.005318	1.21e-05	0.1655
952	0.0619	0.3827	0.01714	2.792	0.007154	1.327e-05	0.736
953	0.05207	3.916	0.01418	1.215	0.003863	7.975e-06	0.9705
954	0.06391	2.002	0.03257	1.464	0.05622	1.415e-05	0.5712
955	0.06843	0.4804	0.01948	7.75	0.00236	9.1e-06	0.7165
956	0.05469	0.1662	0.01687	73.85	0.01002	8.781e-06	0.9762
957	0.03747	0.5593	0.02463	6.447	0.002915	1.058e-05	0.5342
958	0.04892	0.7558	0.01658	2.302	0.004577	8.395e-06	0.5815
959	0.0534	0.4182	0.01549	6.359	0.05104	1.496e-05	0.4633
960	0.03733	2.636	0.01117	1.308	0.008725	1.326e-05	0.5013
961	0.04508	0.06931	0.01968	25.91	0.08364	8.351e-06	0.7048
962	0.04123	0.3999	0.01521	3.593	0.2468	1.34e-05	0.5989
963	0.03774	2.632	0.01182	0.1676	0.008525	1.671e-05	0.6262
964	0.0517	0.3779	0.0161	5.064	0.005357	1.613e-05	0.09579
965	0.0508	0.5034	0.01839	3.357	0.01778	1.479e-05	0.6781
966	0.05389	0.1044	0.01855	26.62	0.00429	1.084e-05	0.616
967	0.04741	0.583	0.01665	3.83	0.1447	1.934e-05	0.5896
968	0.06408	0.6132	0.02031	1.713	0.003901	1.395e-05	0.6933
969	0.05554	0.4735	0.02264	2.738	0.1791	1.459e-05	0.979
970	0.0483	0.5777	0.01635	2.776	0.242	2.45e-05	0.3505
971	0.05612	0.3123	0.02215	5.226	0.05938	1.722e-05	0.7643
972	0.06382	3.671	0.02104	0.1088	0.003076	1.73e-05	0.7488
973	0.05577	0.1601	0.022	11.13	0.03455	1.806e-05	0.936
974	0.04233	2.933	0.01261	0.613	0.04	1.317e-05	0.5813
975	0.05434	1.457	0.02071	1.135	0.01346	2.2e-05	0.4241
976	0.06655	0.2916	0.02105	3.629	0.003764	1.71e-05	0.5411
977	0.0456	1.167	0.01755	1.017	0.1307	2.184e-05	0.9342
978	0.06142	0.2676	0.02098	10.59	0.0001726	1.628e-05	0.5737
979	0.04702	4.018	0.01623	0.1987	0.9196	1.354e-05	0.7805
980	0.07965	0.08236	0.03657	14.99	0.01611	1.257e-05	0.319
981	0.06559	0.2535	0.02212	4.43	0.07146	1.722e-05	0.4968
982	0.06964	1.177	0.021	1.006	0.01944	1.353e-05	0.6758
983	0.04428	0.4043	0.01472	5.291	0.1718	2.788e-05	0.6523
984	0.05805	0.2401	0.02626	5.862	0.1162	2.177e-05	0.4383
985	0.05523	0.6245	0.02068	0.6021	0.07668	1.629e-05	0.7783
986	0.06703	0.2148	0.01943	5.326	0.002422	1.162e-05	0.7669
987	0.05881	0.1497	0.01572	28.99	0.01109	1.474e-05	0.5807
988	0.05344	0.4503	0.01953	5.936	0.006483	8.047e-06	0.5216
989	0.0501	3.625	0.01488	0.5639	0.006413	1.404e-05	0.6062
990	0.04919	2.915	0.01153	7.047	0.01697	1.333e-05	0.8279
991	0.03551	0.1494	0.0158	15.55	0.1094	1.536e-05	0.6022
992	0.01653	0.3252	0.01891	7.347	0.003769	1.319e-05	0.2248
993	0.04589	1.104	0.01271	3.219	0.1829	1.852e-05	0.4289
994	0.07665	0.2957	0.02325	5.186	0.009659	1.028e-05	0.2555
995	0.04334	3.296	0.01307	0.3566	0.003547	1.134e-05	0.7553
996	0.04077	1.224	0.01339	1.991	0.04426	1.816e-05	0.8134
997	0.007091	0.349	0.005394	39410	0.07404	0.000203	0.8403
998	0.01912	0.1916	0.003117	545.3	0.08593	4.714e-05	0.4112
999	0.05092	0.2084	0.01595	11.96	0.0003441	1.039e-05	0.4118
1000	0.001601	0.02382	0.005472	6256000	0.02557	5.613e-05	0.626
