# Supplementary material for: Constraint-Based Modeling and Kinetic Analysis of the Smad Dependent TGF-β Signaling Pathway
Source: PLoS One. 2007 Sep 26;2(9):e936. doi: 10.1371/journal.pone.0000936 (PMC1978528; doi:10.1371/journal.pone.0000936)
Supplement: Table S3 — (0.12 MB XLS) [file pone.0000936.s003.xls]

## Sheet: Table S3
Table S3: Sensitivity analysis result on the rate constants
Rate Constant Symbol	Response Sensitivity
	0.64099
	0.56069
	0.40168
	0.14407
	0.10418
	0.099176
	0.0037984
	0.0016623
	-0.0025193
	-0.0041521
	-0.010259
	-0.023381
	-0.0888
	-0.090391
	-0.15038
	-0.48387
	-0.56334
	-0.80256
Note:	The response sensitivities were calculated by numerical determination of the integral response to a change of the rate constants by 0.1%. We take the average of the forward sensitivity (computed by increasing pi to 1.001pi ) and backward sensitivity (computed by deceasing pi to 0.999 pi) as the response sensitivity for corresponding rate constant . Using relative changes of rate constants less th…
